# Supplementary material for: Benzyl N-(2-hy­droxy-1-{N′-[(1E)-2-hy­droxy­benzyl­idene]hydrazinecarbon­yl}eth­yl)carbamate
Source: Acta Crystallogr Sect E Struct Rep Online. 2011 Jun 30;67(Pt 7):o1866–7. doi: 10.1107/S1600536811025128 (PMC3151747; doi:10.1107/S1600536811025128)
Supplement: Supplementary file 1 [file e-67-o1866-sup1.cif]

##############################################################################
#                                                                            #
# This CIF contains the data in a paper accepted for publication in          #
# Acta Crystallographica Section E. It conforms to the requirements of       #
# Notes for Authors for Acta Crystallographica Section E, and has been       #
# peer reviewed under the auspices of the IUCr Commission on Journals.       #
#                                                                            #
# Full details of the Crystallographic Information File format               #
# are given in the paper "The Crystallographic Information File (CIF):       #
# a New Standard Archive File for Crystallography" by S. R. Hall, F. H.      #
# Allen and I. D. Brown [Acta Cryst. (1991), A47, 655-685].                  #
#                                                                            #
# The current version of the core CIF dictionary is obtainable from          #
# ftp://ftp.iucr.org/pub/cif_core.dic.                                       #
#                                                                            #
# Software is freely available for graphical display of the structure(s)     #
# in this CIF. For information consult the CIF software page                 #
# http://www.iucr.org/resources/cif/software.                                #
#                                                                            #
# This file may be used for bona fide research purposes within the           #
# scientific community so long as proper attribution is given to the journal # 
# article from which it was obtained.                                        #
#                                                                            #
##############################################################################
data_global
_audit_creation_method     SHELXL-97
_journal_date_recd_electronic     2011-06-25
_journal_date_accepted     2011-06-26
_journal_name_full     'Acta Crystallographica, Section E'
_journal_year     2011
_journal_volume     67
_journal_issue      7
_journal_page_first     o1866
_journal_page_last     o1867
_journal_paper_category     QO
_journal_coeditor_code     HB5935
_publ_contact_author_name     ' Edward RT Tiekink '
_publ_contact_author_address
;
Department of Chemistry, University of Malaya,
50603 Kuala Lumpur, Malaysia
;
_publ_contact_author_email
;
edward.tiekink@gmail.com
;
_publ_contact_author_fax     ' +60 3 7967 4193 '
_publ_contact_author_phone     ' +60 3 7967 6775 '
_publ_section_title
;\
Benzyl
<i>N</i>-(2-hydroxy-1-{<i>N</i>'-[(1<i>E</i>)-2-hydroxybenzylidene]\
hydrazinecarbonyl}ethyl)carbamate
;
loop_
    _publ_author_name
    _publ_author_footnote
    _publ_author_address
    'Tiekink, Edward R. T.' .
;
Department of Chemistry, University of Malaya,
50603 Kuala Lumpur, Malaysia
;
    ' Marcus V. N. de Souza' .
;
Funda\,c\~ao Oswaldo Cruz, Instituto de Tecnologia
em F\'armacos -- Farmanguinhos,
R. Sizenando Nabuco, 100, Manguinhos, 21041-250 Rio de Janeiro, RJ, Brazil
;
    'Alessandra C. Pinheiro  ' .
;
Funda\,c\~ao Oswaldo Cruz, Instituto de Tecnologia
em F\'armacos -- Farmanguinhos,
R. Sizenando Nabuco, 100, Manguinhos, 21041-250 Rio de Janeiro, RJ, Brazil
;
    'Wardell, Solange M. S. V.' .
;
CHEMSOL, 1 Harcourt Road, Aberdeen AB15 5NY, Scotland
;
    'Wardell, James L.'
;
Additional correspondence author: j.wardell@abdn.ac.uk
;
;
Centro de Desenvolvimento Tecnol\'ogico em Sa\'ude (CDTS),
Funda\,c\~ao Oswaldo Cruz (FIOCRUZ), Casa Amarela,
Campus de Manguinhos, Av. Brasil 4365,
21040-900 Rio de Janeiro, RJ, Brazil
;
data_I
_audit_creation_method     SHELXL-97
_chemical_name_systematic
;
Benzyl <i>N</i>-(2-hydroxy-1-{<i>N</i>'-[(1<i>E</i>)-2-
hydroxybenzylidene]hydrazinecarbonyl}ethyl)carbamate
;
_chemical_name_common     ?
_chemical_formula_moiety     'C18 H19 N3 O5'
_chemical_formula_sum     'C18 H19 N3 O5'
_chemical_formula_iupac     'C18 H19 N3 O5'
_chemical_formula_weight     357.36
_chemical_melting_point     ?
_symmetry_cell_setting     monoclinic
_symmetry_space_group_name_H-M     'P 21'
_symmetry_space_group_name_Hall     'P 2yb'
loop_
    _symmetry_equiv_pos_as_xyz
    'x, y, z'
    '-x, y+1/2, -z'
_cell_length_a     5.0338(5)
_cell_length_b     31.357(3)
_cell_length_c     5.5882(6)
_cell_angle_alpha     90.00
_cell_angle_beta     97.890(3)
_cell_angle_gamma     90.00
_cell_volume     873.72(16)
_cell_formula_units_Z     2
_cell_measurement_reflns_used     11033
_cell_measurement_theta_min     2.9
_cell_measurement_theta_max     27.5
_cell_measurement_temperature     120(2)
_exptl_crystal_description     Lath
_exptl_crystal_colour     Colourless
_exptl_crystal_size_max     0.25
_exptl_crystal_size_mid     0.05
_exptl_crystal_size_min     0.02
_exptl_crystal_density_diffrn     1.358
_exptl_crystal_density_meas     ?
_exptl_crystal_density_method     'not measured'
_exptl_crystal_F_000     376
_exptl_absorpt_coefficient_mu     0.101
_exptl_absorpt_correction_type     multi-scan
_exptl_absorpt_process_details     '(SADABS; Sheldrick, 2007)'
_exptl_absorpt_correction_T_min     0.654
_exptl_absorpt_correction_T_max     0.746
_exptl_special_details     ?
_diffrn_ambient_temperature     120(2)
_diffrn_radiation_type     MoK\a
_diffrn_radiation_wavelength     0.71073
_diffrn_radiation_source     'Bruker-Nonius FR591 rotating anode'
_diffrn_radiation_monochromator     'graphite'
_diffrn_measurement_device_type
                               'Bruker--Nonius Roper CCD camera on \k-goniostat'
_diffrn_measurement_method     '\f & \w scans'
_diffrn_detector_area_resol_mean     '9.091'
_diffrn_reflns_number     8786
_diffrn_reflns_av_R_equivalents     0.0659
_diffrn_reflns_av_sigmaI/netI     0.0680
_diffrn_reflns_theta_min     3.68
_diffrn_reflns_theta_max     27.48
_diffrn_reflns_theta_full     27.48
_diffrn_measured_fraction_theta_max     0.995
_diffrn_measured_fraction_theta_full     0.995
_diffrn_reflns_limit_h_min     -6
_diffrn_reflns_limit_h_max     6
_diffrn_reflns_limit_k_min     -40
_diffrn_reflns_limit_k_max     40
_diffrn_reflns_limit_l_min     -7
_diffrn_reflns_limit_l_max     7
_diffrn_standards_number     0
_diffrn_standards_interval_count     ?
_diffrn_standards_interval_time     ?
_diffrn_standards_decay_%     0
_refine_special_details
;
Refinement of <i>F</i>^2^ against ALL reflections. The weighted <i>R</i>-factor
<i>wR</i> and goodness of fit <i>S</i> are based on <i>F</i>^2^, conventional
<i>R</i>-factors <i>R</i> are based on <i>F</i>, with <i>F</i> set to zero for
negative <i>F</i>^2^. The threshold expression of <i>F</i>^2^ >
2\s(<i>F</i>^2^) is used only for calculating <i>R</i>-factors(gt) <i>etc</i>.
and is not relevant to the choice of reflections for refinement.
<i>R</i>-factors based on <i>F</i>^2^ are statistically about twice as large
as those based on <i>F</i>, and <i>R</i>- factors based on ALL data will be
even larger.
;
_reflns_number_total     2034
_reflns_number_gt     1485
_reflns_threshold_expression     I>2\s(I)
_refine_ls_structure_factor_coef     Fsqd
_refine_ls_matrix_type     full
_refine_ls_R_factor_all     0.0857
_refine_ls_R_factor_gt     0.0529
_refine_ls_wR_factor_gt     0.0863
_refine_ls_wR_factor_ref     0.0979
_refine_ls_goodness_of_fit_ref     1.062
_refine_ls_restrained_S_all     1.062
_refine_ls_number_reflns     2034
_refine_ls_number_parameters     247
_refine_ls_number_restraints     1
_refine_ls_hydrogen_treatment     mixed
_refine_ls_weighting_scheme     calc
_refine_ls_weighting_details
         'calc w=1/[\s^2^(Fo^2^)+(0.0303P)^2^+0.1614P] where P=(Fo^2^+2Fc^2^)/3'
_atom_sites_solution_hydrogens     geom
_atom_sites_solution_primary     direct
_atom_sites_solution_secondary     difmap
_refine_ls_shift/su_max     0.000
_refine_ls_shift/su_mean     0.000
_refine_diff_density_max     0.172
_refine_diff_density_min     -0.201
_refine_ls_extinction_method     none
_refine_ls_extinction_coef     ?
_refine_ls_abs_structure_details     'nd'
_refine_ls_abs_structure_Flack     ?
loop_
    _atom_type_symbol
    _atom_type_description
    _atom_type_scat_dispersion_real
    _atom_type_scat_dispersion_imag
    _atom_type_scat_source
    'C' 'C' 0.0033 0.0016
                         'International Tables Vol C Tables 4.2.6.8 and 6.1.1.4'
    'H' 'H' 0.0000 0.0000
                         'International Tables Vol C Tables 4.2.6.8 and 6.1.1.4'
    'N' 'N' 0.0061 0.0033
                         'International Tables Vol C Tables 4.2.6.8 and 6.1.1.4'
    'O' 'O' 0.0106 0.0060
                         'International Tables Vol C Tables 4.2.6.8 and 6.1.1.4'
_computing_data_collection     'COLLECT (Hooft, 1998)'
_computing_cell_refinement
                    'DENZO (Otwinowski & Minor, 1997) and COLLECT (Hooft, 1998)'
_computing_data_reduction
                    'DENZO (Otwinowski & Minor, 1997) and COLLECT (Hooft, 1998)'
_computing_structure_solution     'SHELXS97 (Sheldrick, 2008)'
_computing_structure_refinement     'SHELXL97 (Sheldrick, 2008)'
_computing_molecular_graphics
                      'ORTEP-3 (Farrugia, 1997) and DIAMOND (Brandenburg, 2006)'
_computing_publication_material     'publCIF (Westrip, 2010)'
loop_
    _atom_site_type_symbol
    _atom_site_label
    _atom_site_fract_x
    _atom_site_fract_y
    _atom_site_fract_z
    _atom_site_U_iso_or_equiv
    _atom_site_adp_type
    _atom_site_calc_flag
    _atom_site_refinement_flags
    _atom_site_occupancy
    _atom_site_symmetry_multiplicity
    _atom_site_disorder_assembly
    _atom_site_disorder_group
    O O1 0.7558(5) 0.24963(8) 0.4299(5) 0.0409(7) Uani d . 1 1 . .
    H H1O 0.629(9) 0.2299(15) 0.440(9) 0.061 Uiso d . 1 1 . .
    O O2 0.2652(5) 0.16299(9) 0.6800(5) 0.0427(7) Uani d . 1 1 . .
    O O3 -0.2389(5) 0.15356(10) 0.8847(5) 0.0443(7) Uani d . 1 1 . .
    H H3O -0.401(10) 0.1591(16) 0.838(8) 0.066 Uiso d . 1 1 . .
    O O4 -0.5493(5) 0.07490(8) 0.2844(5) 0.0404(7) Uani d . 1 1 . .
    O O5 -0.2450(4) 0.03271(7) 0.1329(4) 0.0303(6) Uani d . 1 1 . .
    N N1 0.3164(6) 0.20615(9) 0.2693(6) 0.0343(7) Uani d . 1 1 . .
    N N2 0.1183(6) 0.17580(9) 0.2843(6) 0.0331(7) Uani d . 1 1 . .
    H H2N -0.011(8) 0.1717(13) 0.159(7) 0.040 Uiso d . 1 1 . .
    N N3 -0.1010(6) 0.08812(9) 0.3608(5) 0.0274(7) Uani d . 1 1 . .
    H H3N 0.069(7) 0.0788(11) 0.327(6) 0.033 Uiso d . 1 1 . .
    C C1 0.4747(7) 0.26400(11) 0.0505(7) 0.0353(9) Uani d . 1 1 . .
    C C2 0.6973(7) 0.27309(12) 0.2247(8) 0.0366(9) Uani d . 1 1 . .
    C C3 0.8652(8) 0.30728(12) 0.1904(8) 0.0412(9) Uani d . 1 1 . .
    H H3 1.0135 0.3136 0.3093 0.049 Uiso calc R 1 1 . .
    C C4 0.8165(9) 0.33195(13) -0.0161(8) 0.0472(11) Uani d . 1 1 . .
    H H4 0.9325 0.3551 -0.0386 0.057 Uiso calc R 1 1 . .
    C C5 0.5994(9) 0.32322(14) -0.1910(8) 0.0506(11) Uani d . 1 1 . .
    H H5 0.5663 0.3403 -0.3322 0.061 Uiso calc R 1 1 . .
    C C6 0.4311(8) 0.28924(13) -0.1577(8) 0.0439(10) Uani d . 1 1 . .
    H H6 0.2841 0.2830 -0.2783 0.053 Uiso calc R 1 1 . .
    C C7 0.2850(7) 0.22982(12) 0.0788(8) 0.0366(9) Uani d . 1 1 . .
    H H7 0.1376 0.2250 -0.0437 0.044 Uiso calc R 1 1 . .
    C C8 0.1053(6) 0.15684(11) 0.4959(6) 0.0304(8) Uani d . 1 1 . .
    C C9 -0.1351(7) 0.12663(11) 0.4999(6) 0.0287(8) Uani d . 1 1 . .
    H H9 -0.2995 0.1417 0.4215 0.034 Uiso calc R 1 1 . .
    C C10 -0.1744(7) 0.11639(12) 0.7568(7) 0.0367(9) Uani d . 1 1 . .
    H H10A -0.3207 0.0953 0.7555 0.044 Uiso calc R 1 1 . .
    H H10B -0.0082 0.1035 0.8416 0.044 Uiso calc R 1 1 . .
    C C11 -0.3170(7) 0.06639(11) 0.2608(6) 0.0292(8) Uani d . 1 1 . .
    C C12 -0.4669(8) 0.00648(12) 0.0233(8) 0.0430(10) Uani d . 1 1 . .
    H H12A -0.6019 0.0244 -0.0757 0.052 Uiso calc R 1 1 . .
    H H12B -0.5545 -0.0076 0.1503 0.052 Uiso calc R 1 1 . .
    C C13 -0.3575(7) -0.02651(11) -0.1330(7) 0.0334(9) Uani d . 1 1 . .
    C C14 -0.1860(8) -0.01563(12) -0.2975(7) 0.0384(9) Uani d . 1 1 . .
    H H14 -0.1289 0.0131 -0.3075 0.046 Uiso calc R 1 1 . .
    C C15 -0.0973(9) -0.04597(13) -0.4467(7) 0.0451(10) Uani d . 1 1 . .
    H H15 0.0198 -0.0380 -0.5587 0.054 Uiso calc R 1 1 . .
    C C16 -0.1781(8) -0.08796(12) -0.4336(7) 0.0435(10) Uani d . 1 1 . .
    H H16 -0.1178 -0.1089 -0.5368 0.052 Uiso calc R 1 1 . .
    C C17 -0.3479(8) -0.09931(13) -0.2687(7) 0.0445(10) Uani d . 1 1 . .
    H H17 -0.4039 -0.1281 -0.2588 0.053 Uiso calc R 1 1 . .
    C C18 -0.4360(8) -0.06899(12) -0.1191(7) 0.0414(10) Uani d . 1 1 . .
    H H18 -0.5510 -0.0771 -0.0057 0.050 Uiso calc R 1 1 . .
loop_
    _atom_site_aniso_label
    _atom_site_aniso_U_11
    _atom_site_aniso_U_22
    _atom_site_aniso_U_33
    _atom_site_aniso_U_12
    _atom_site_aniso_U_13
    _atom_site_aniso_U_23
    O1 0.0346(15) 0.0338(15) 0.0538(17) -0.0029(12) 0.0040(13) 0.0000(14)
    O2 0.0275(13) 0.0537(18) 0.0434(15) 0.0004(12) -0.0074(12) -0.0141(13)
    O3 0.0277(13) 0.0647(19) 0.0378(15) 0.0139(14) -0.0050(11) -0.0248(14)
    O4 0.0199(12) 0.0454(16) 0.0569(17) -0.0006(11) 0.0091(12) -0.0179(14)
    O5 0.0221(12) 0.0292(14) 0.0398(14) -0.0031(10) 0.0048(11) -0.0104(11)
    N1 0.0247(15) 0.0287(16) 0.049(2) -0.0013(13) 0.0051(14) -0.0106(16)
    N2 0.0261(16) 0.0280(16) 0.044(2) -0.0023(13) 0.0009(14) -0.0070(14)
    N3 0.0178(14) 0.0290(16) 0.0353(16) 0.0022(12) 0.0032(13) -0.0097(13)
    C1 0.035(2) 0.030(2) 0.044(2) 0.0020(16) 0.0139(18) -0.0081(17)
    C2 0.033(2) 0.0279(19) 0.051(2) 0.0053(16) 0.0136(18) -0.0052(19)
    C3 0.034(2) 0.030(2) 0.060(3) -0.0013(18) 0.0095(19) -0.005(2)
    C4 0.044(2) 0.033(2) 0.069(3) 0.0024(18) 0.023(2) -0.005(2)
    C5 0.056(3) 0.042(2) 0.057(3) 0.007(2) 0.021(2) 0.001(2)
    C6 0.047(2) 0.042(2) 0.045(2) 0.0035(19) 0.014(2) -0.0073(19)
    C7 0.032(2) 0.030(2) 0.049(2) 0.0038(15) 0.0080(18) -0.0136(19)
    C8 0.0210(17) 0.0295(19) 0.039(2) 0.0042(15) -0.0030(15) -0.0110(17)
    C9 0.0230(17) 0.0299(19) 0.0321(19) 0.0057(15) -0.0003(15) -0.0035(15)
    C10 0.0291(19) 0.046(2) 0.034(2) 0.0114(17) 0.0007(16) -0.0069(18)
    C11 0.0248(19) 0.0317(19) 0.0318(19) -0.0024(15) 0.0066(15) -0.0072(16)
    C12 0.028(2) 0.040(2) 0.061(3) -0.0096(17) 0.006(2) -0.022(2)
    C13 0.0280(19) 0.029(2) 0.042(2) -0.0010(15) 0.0006(17) -0.0080(17)
    C14 0.042(2) 0.030(2) 0.042(2) -0.0026(17) 0.0029(18) -0.0054(17)
    C15 0.059(3) 0.037(2) 0.041(2) -0.003(2) 0.013(2) -0.0047(19)
    C16 0.057(3) 0.031(2) 0.043(2) 0.0049(18) 0.006(2) -0.0081(19)
    C17 0.052(2) 0.029(2) 0.053(3) -0.0063(19) 0.010(2) -0.0085(19)
    C18 0.042(2) 0.039(2) 0.045(2) -0.0071(18) 0.0127(19) -0.0061(19)
_geom_special_details
;
All s.u.'s (except the s.u. in the dihedral angle between two l.s. planes) are
estimated using the full covariance matrix. The cell s.u.'s are taken into
account individually in the estimation of s.u.'s in distances, angles and
torsion angles; correlations between s.u.'s in cell parameters are only used
when they are defined by crystal symmetry. An approximate (isotropic)
treatment of cell s.u.'s is used for estimating s.u.'s involving l.s. planes.
;
loop_
    _geom_bond_atom_site_label_1
    _geom_bond_atom_site_label_2
    _geom_bond_site_symmetry_2
    _geom_bond_distance
    _geom_bond_publ_flag
    O1 C2 . 1.360(5) ?
    O1 H1O . 0.89(5) ?
    O2 C8 . 1.231(4) ?
    O3 C10 . 1.428(4) ?
    O3 H3O . 0.84(5) ?
    O4 C11 . 1.224(4) ?
    O5 C11 . 1.352(4) ?
    O5 C12 . 1.453(4) ?
    N1 C7 . 1.290(5) ?
    N1 N2 . 1.389(4) ?
    N2 C8 . 1.333(5) ?
    N2 H2N . 0.90(4) ?
    N3 C11 . 1.339(4) ?
    N3 C9 . 1.459(4) ?
    N3 H3N . 0.95(4) ?
    C1 C6 . 1.400(5) ?
    C1 C2 . 1.409(5) ?
    C1 C7 . 1.458(5) ?
    C2 C3 . 1.394(5) ?
    C3 C4 . 1.383(6) ?
    C3 H3 . 0.9500 ?
    C4 C5 . 1.390(6) ?
    C4 H4 . 0.9500 ?
    C5 C6 . 1.389(6) ?
    C5 H5 . 0.9500 ?
    C6 H6 . 0.9500 ?
    C7 H7 . 0.9500 ?
    C8 C9 . 1.540(5) ?
    C9 C10 . 1.510(5) ?
    C9 H9 . 1.0000 ?
    C10 H10A . 0.9900 ?
    C10 H10B . 0.9900 ?
    C12 C13 . 1.506(5) ?
    C12 H12A . 0.9900 ?
    C12 H12B . 0.9900 ?
    C13 C14 . 1.387(6) ?
    C13 C18 . 1.395(5) ?
    C14 C15 . 1.379(5) ?
    C14 H14 . 0.9500 ?
    C15 C16 . 1.383(6) ?
    C15 H15 . 0.9500 ?
    C16 C17 . 1.387(6) ?
    C16 H16 . 0.9500 ?
    C17 C18 . 1.379(5) ?
    C17 H17 . 0.9500 ?
    C18 H18 . 0.9500 ?
loop_
    _geom_angle_atom_site_label_1
    _geom_angle_atom_site_label_2
    _geom_angle_atom_site_label_3
    _geom_angle_site_symmetry_1
    _geom_angle_site_symmetry_3
    _geom_angle
    _geom_angle_publ_flag
    C2 O1 H1O . . 111(3) ?
    C10 O3 H3O . . 107(3) ?
    C11 O5 C12 . . 114.7(2) ?
    C7 N1 N2 . . 115.9(3) ?
    C8 N2 N1 . . 118.8(3) ?
    C8 N2 H2N . . 121(3) ?
    N1 N2 H2N . . 120(3) ?
    C11 N3 C9 . . 119.7(3) ?
    C11 N3 H3N . . 118(2) ?
    C9 N3 H3N . . 122(2) ?
    C6 C1 C2 . . 118.6(3) ?
    C6 C1 C7 . . 118.4(4) ?
    C2 C1 C7 . . 123.0(4) ?
    O1 C2 C3 . . 117.8(4) ?
    O1 C2 C1 . . 122.2(3) ?
    C3 C2 C1 . . 120.0(4) ?
    C4 C3 C2 . . 120.2(4) ?
    C4 C3 H3 . . 119.9 ?
    C2 C3 H3 . . 119.9 ?
    C3 C4 C5 . . 120.6(4) ?
    C3 C4 H4 . . 119.7 ?
    C5 C4 H4 . . 119.7 ?
    C4 C5 C6 . . 119.5(4) ?
    C4 C5 H5 . . 120.3 ?
    C6 C5 H5 . . 120.3 ?
    C5 C6 C1 . . 121.1(4) ?
    C5 C6 H6 . . 119.5 ?
    C1 C6 H6 . . 119.5 ?
    N1 C7 C1 . . 120.3(3) ?
    N1 C7 H7 . . 119.8 ?
    C1 C7 H7 . . 119.8 ?
    O2 C8 N2 . . 124.4(3) ?
    O2 C8 C9 . . 120.6(3) ?
    N2 C8 C9 . . 114.9(3) ?
    N3 C9 C10 . . 111.8(3) ?
    N3 C9 C8 . . 110.6(3) ?
    C10 C9 C8 . . 110.5(3) ?
    N3 C9 H9 . . 108.0 ?
    C10 C9 H9 . . 108.0 ?
    C8 C9 H9 . . 108.0 ?
    O3 C10 C9 . . 111.8(3) ?
    O3 C10 H10A . . 109.3 ?
    C9 C10 H10A . . 109.3 ?
    O3 C10 H10B . . 109.3 ?
    C9 C10 H10B . . 109.3 ?
    H10A C10 H10B . . 107.9 ?
    O4 C11 N3 . . 125.3(3) ?
    O4 C11 O5 . . 123.8(3) ?
    N3 C11 O5 . . 110.9(3) ?
    O5 C12 C13 . . 108.2(3) ?
    O5 C12 H12A . . 110.1 ?
    C13 C12 H12A . . 110.1 ?
    O5 C12 H12B . . 110.1 ?
    C13 C12 H12B . . 110.1 ?
    H12A C12 H12B . . 108.4 ?
    C14 C13 C18 . . 118.6(3) ?
    C14 C13 C12 . . 121.7(3) ?
    C18 C13 C12 . . 119.7(4) ?
    C15 C14 C13 . . 120.9(4) ?
    C15 C14 H14 . . 119.5 ?
    C13 C14 H14 . . 119.5 ?
    C14 C15 C16 . . 120.2(4) ?
    C14 C15 H15 . . 119.9 ?
    C16 C15 H15 . . 119.9 ?
    C15 C16 C17 . . 119.5(4) ?
    C15 C16 H16 . . 120.3 ?
    C17 C16 H16 . . 120.3 ?
    C18 C17 C16 . . 120.3(4) ?
    C18 C17 H17 . . 119.8 ?
    C16 C17 H17 . . 119.8 ?
    C17 C18 C13 . . 120.5(4) ?
    C17 C18 H18 . . 119.7 ?
    C13 C18 H18 . . 119.7 ?
loop_
    _geom_torsion_atom_site_label_1
    _geom_torsion_atom_site_label_2
    _geom_torsion_atom_site_label_3
    _geom_torsion_atom_site_label_4
    _geom_torsion_site_symmetry_1
    _geom_torsion_site_symmetry_2
    _geom_torsion_site_symmetry_3
    _geom_torsion_site_symmetry_4
    _geom_torsion
    _geom_torsion_publ_flag
    C7 N1 N2 C8 . . . . -165.5(3) ?
    C6 C1 C2 O1 . . . . -178.9(3) ?
    C7 C1 C2 O1 . . . . 2.0(5) ?
    C6 C1 C2 C3 . . . . 1.5(5) ?
    C7 C1 C2 C3 . . . . -177.6(3) ?
    O1 C2 C3 C4 . . . . 179.4(3) ?
    C1 C2 C3 C4 . . . . -1.0(5) ?
    C2 C3 C4 C5 . . . . 0.4(6) ?
    C3 C4 C5 C6 . . . . -0.3(6) ?
    C4 C5 C6 C1 . . . . 0.8(6) ?
    C2 C1 C6 C5 . . . . -1.4(5) ?
    C7 C1 C6 C5 . . . . 177.7(3) ?
    N2 N1 C7 C1 . . . . 177.1(3) ?
    C6 C1 C7 N1 . . . . -179.2(3) ?
    C2 C1 C7 N1 . . . . -0.2(5) ?
    N1 N2 C8 O2 . . . . -3.2(5) ?
    N1 N2 C8 C9 . . . . 174.9(3) ?
    C11 N3 C9 C10 . . . . 82.9(4) ?
    C11 N3 C9 C8 . . . . -153.6(3) ?
    O2 C8 C9 N3 . . . . -110.7(4) ?
    N2 C8 C9 N3 . . . . 71.1(4) ?
    O2 C8 C9 C10 . . . . 13.6(4) ?
    N2 C8 C9 C10 . . . . -164.7(3) ?
    N3 C9 C10 O3 . . . . -173.2(3) ?
    C8 C9 C10 O3 . . . . 63.2(3) ?
    C9 N3 C11 O4 . . . . -3.6(5) ?
    C9 N3 C11 O5 . . . . 177.9(3) ?
    C12 O5 C11 O4 . . . . -0.2(5) ?
    C12 O5 C11 N3 . . . . 178.3(3) ?
    C11 O5 C12 C13 . . . . 174.0(3) ?
    O5 C12 C13 C14 . . . . -48.4(5) ?
    O5 C12 C13 C18 . . . . 133.7(4) ?
    C18 C13 C14 C15 . . . . 0.9(6) ?
    C12 C13 C14 C15 . . . . -177.1(4) ?
    C13 C14 C15 C16 . . . . -0.2(6) ?
    C14 C15 C16 C17 . . . . -0.3(6) ?
    C15 C16 C17 C18 . . . . 0.1(7) ?
    C16 C17 C18 C13 . . . . 0.6(6) ?
    C14 C13 C18 C17 . . . . -1.0(6) ?
    C12 C13 C18 C17 . . . . 177.0(4) ?
loop_
    _geom_hbond_atom_site_label_D
    _geom_hbond_atom_site_label_H
    _geom_hbond_atom_site_label_A
    _geom_hbond_site_symmetry_A
    _geom_hbond_distance_DH
    _geom_hbond_distance_HA
    _geom_hbond_distance_DA
    _geom_hbond_angle_DHA
    O1 H1o N1 . 0.90(5) 1.88(5) 2.648(4) 143(4)
    O3 H3o O2 1_455 0.84(5) 1.79(5) 2.616(4) 167(5)
    N2 H2n O3 1_554 0.90(4) 1.87(4) 2.758(4) 168(4)
    N3 H3n O4 1_655 0.95(4) 1.97(4) 2.897(4) 165(3)
