# Supplementary material for: Benzyl N-(2-hy­droxy-1-{N′-[(1E)-2-hy­droxy­benzyl­idene]hydrazinecarbon­yl}eth­yl)carbamate
Source: Acta Crystallogr Sect E Struct Rep Online. 2011 Jun 30;67(Pt 7):o1866–7. doi: 10.1107/S1600536811025128 (PMC3151747; doi:10.1107/S1600536811025128)
Supplement: Supplementary file 2 [file e-67-o1866-Isup2.hkl]

#
# h,k,l, Fc-squared, Fo-squared, sigma(Fo-squared) and status flag
#
data_I
_shelx_title ' src0492'
_shelx_refln_list_code          4
_shelx_F_calc_maximum       85.19
_exptl_crystal_F_000       376.00
_reflns_d_resolution_high  0.7701
 
loop_
 _symmetry_equiv_pos_as_xyz
 'x, y, z'
 '-x, y+1/2, -z'
 
_cell_length_a     5.0338
_cell_length_b    31.3571
_cell_length_c     5.5882
_cell_angle_alpha  90.000
_cell_angle_beta   97.890
_cell_angle_gamma  90.000
 
_shelx_F_squared_multiplier     1.000
 
loop_
 _refln_index_h
 _refln_index_k
 _refln_index_l
 _refln_F_squared_calc
 _refln_F_squared_meas
 _refln_F_squared_sigma
 _refln_observed_status
   1   0   0      345.00      348.31     11.32 o
   2   0   0     1548.66     1463.51     58.18 o
   3   0   0      312.03      271.09     20.38 o
   4   0   0        0.13        2.52      3.07 o
   5   0   0      116.65      114.18      9.36 o
   6   0   0       10.17       13.07      6.47 o
   1   1   0     3677.11     3306.75     59.60 o
   2   1   0      405.30      419.33     10.32 o
   3   1   0      214.31      212.97      7.03 o
   4   1   0       24.16       17.75      7.32 o
   5   1   0       13.67       20.79      4.04 o
   6   1   0       33.05       37.41      7.58 o
   1   2   0      787.09      713.17     14.75 o
   2   2   0      954.92      885.00     19.37 o
   3   2   0       58.14       54.91      3.07 o
   4   2   0       41.64       43.77      3.85 o
   5   2   0      145.07      159.21      8.40 o
   6   2   0       21.08       34.85      6.90 o
   1   3   0     4016.93     3748.00     71.05 o
   2   3   0      154.34      147.65      5.33 o
   3   3   0       36.26       38.97      2.37 o
   4   3   0      102.08      102.72      6.32 o
   5   3   0        7.17        6.95      4.80 o
   6   3   0       29.12       27.15      6.48 o
   1   4   0     2236.25     2137.23     27.07 o
   2   4   0      353.64      349.35      7.47 o
   3   4   0      133.19      135.31      3.94 o
   4   4   0      184.02      198.03      8.10 o
   5   4   0        6.35        0.07      3.14 o
   6   4   0        1.52        3.60      6.08 o
   1   5   0     3306.75     3159.18     48.53 o
   2   5   0      396.08      393.71      6.68 o
   3   5   0      344.58      335.71      8.99 o
   4   5   0      417.14      382.64     14.33 o
   5   5   0      145.89      137.94      8.38 o
   6   5   0       25.84       21.46      6.56 o
   0   6   0     1641.03     1582.42     77.89 o
   1   6   0      915.69      880.37     14.44 o
   2   6   0      285.09      284.90      5.83 o
   3   6   0      273.95      294.49      7.59 o
   4   6   0      100.94      103.66      4.58 o
   5   6   0       18.04       13.00      4.56 o
   6   6   0        2.71        5.07      6.75 o
   1   7   0      401.40      386.10      8.47 o
   2   7   0      423.52      429.24     12.88 o
   3   7   0      164.08      169.68      4.61 o
   4   7   0       78.55       84.36      4.29 o
   5   7   0       23.29       28.29      5.77 o
   6   7   0       11.20       14.08      5.89 o
   0   8   0      864.48      831.89     25.19 o
   1   8   0       79.55       70.11      1.82 o
   2   8   0      486.17      501.41      8.27 o
   3   8   0       50.56       48.85      2.34 o
   4   8   0      209.89      205.59      7.62 o
   5   8   0        8.08       18.61      5.45 o
   6   8   0       36.39       40.19      9.22 o
   1   9   0     1184.76     1161.50     20.50 o
   2   9   0      391.72      402.58      7.92 o
   3   9   0      548.27      531.01     12.97 o
   4   9   0      298.65      286.88     10.49 o
   5   9   0       84.98       87.54      7.39 o
   6   9   0        5.37       12.98      6.95 o
   0  10   0      271.37      265.69     12.93 o
   1  10   0       66.00       68.91      2.18 o
   2  10   0      509.16      528.58      9.49 o
   3  10   0       46.29       41.93      1.97 o
   4  10   0      177.68      160.56      9.98 o
   5  10   0       59.79       52.08      6.45 o
   6  10   0       45.05       47.23      8.00 o
   1  11   0      269.35      271.71      6.03 o
   2  11   0      463.69      492.55     10.02 o
   3  11   0      178.99      181.48      5.09 o
   4  11   0      115.69      125.43      5.99 o
   5  11   0       28.52       14.09      4.61 o
   6  11   0       55.85       50.96      9.37 o
   0  12   0     2556.81     2288.18    124.09 o
   1  12   0       44.96       47.77      1.91 o
   2  12   0      266.43      285.48      7.09 o
   3  12   0      197.67      192.96      5.20 o
   4  12   0       45.48       41.51      3.37 o
   5  12   0        2.07       10.92      5.54 o
   6  12   0       22.32       30.46      8.57 o
   1  13   0      235.46      235.88      6.04 o
   2  13   0       53.70       49.71      2.04 o
   3  13   0       26.19       25.65      2.06 o
   4  13   0       37.32       40.32      4.88 o
   5  13   0       86.96       94.43      9.19 o
   6  13   0        2.74       -0.11      6.50 o
   0  14   0      117.00      103.39      4.88 o
   1  14   0      849.86      846.75     23.93 o
   2  14   0      295.90      289.39      7.83 o
   3  14   0        8.88       11.13      1.70 o
   4  14   0       28.34       34.51      4.05 o
   5  14   0       57.84       52.80      7.17 o
   6  14   0      118.43      103.85     11.63 o
   1  15   0      538.47      543.97     18.01 o
   2  15   0       36.95       40.31      2.20 o
   3  15   0        2.43        4.06      1.61 o
   4  15   0       85.38       79.15      5.08 o
   5  15   0        6.06        9.37      3.96 o
   0  16   0      467.27      442.57     15.64 o
   1  16   0      246.75      251.06      9.00 o
   2  16   0      426.61      424.09     10.42 o
   3  16   0      118.40      118.51      4.84 o
   4  16   0        9.38       10.59      3.86 o
   5  16   0       34.30       17.96      6.10 o
   1  17   0      610.23      627.19     21.45 o
   2  17   0       71.58       72.81      3.26 o
   3  17   0       22.87       21.84      2.34 o
   4  17   0       94.36       96.52      5.88 o
   5  17   0       11.19        4.76      5.13 o
   0  18   0       14.67       17.10      2.57 o
   1  18   0       17.33       15.83      1.43 o
   2  18   0       73.80       68.65      2.62 o
   3  18   0        9.01        8.20      1.79 o
   4  18   0       41.32       44.17      4.09 o
   5  18   0        3.65        8.67      5.16 o
   1  19   0       85.60       76.05      4.41 o
   2  19   0       87.68       92.16      3.73 o
   3  19   0       36.82       36.43      2.81 o
   4  19   0       21.98       24.35      3.51 o
   5  19   0       89.80      121.58     14.02 o
   0  20   0      316.69      335.47     13.64 o
   1  20   0       54.32       56.11      2.69 o
   2  20   0        5.68        3.96      1.68 o
   3  20   0       10.87       11.53      2.09 o
   4  20   0       17.60       17.62      3.27 o
   5  20   0       12.24       19.65      7.45 o
   1  21   0       18.62       23.92      2.35 o
   2  21   0        4.40        4.51      2.43 o
   3  21   0       19.64       26.33      3.52 o
   4  21   0       17.67       17.84      6.04 o
   5  21   0       31.62       21.57      8.23 o
   0  22   0      318.71      328.04     19.41 o
   1  22   0      119.48      119.19      6.83 o
   2  22   0      106.12      112.38      6.32 o
   3  22   0       44.36       44.48      3.61 o
   4  22   0       26.31       19.55      3.98 o
   5  22   0       29.39       29.61      7.55 o
   1  23   0       58.89       60.65      3.50 o
   2  23   0      300.05      326.19     12.54 o
   3  23   0      166.69      176.39     10.02 o
   4  23   0       15.42       14.21      5.57 o
   5  23   0        2.18        1.73     11.32 o
   0  24   0      327.61      328.20     24.35 o
   1  24   0       56.92       57.10      3.91 o
   2  24   0      205.34      200.31     13.61 o
   3  24   0       81.22       89.91      5.92 o
   4  24   0       23.45       26.41      5.42 o
   5  24   0       15.84       21.81      9.64 o
   1  25   0       43.99       45.49      3.58 o
   2  25   0       54.00       54.36      4.48 o
   3  25   0       72.96       72.02      5.99 o
   4  25   0       24.00       26.69      5.42 o
   5  25   0        6.54       -1.04      9.70 o
   0  26   0       21.30       33.81      6.92 o
   1  26   0       13.22        9.41      2.55 o
   2  26   0       10.43       15.77      3.57 o
   3  26   0       31.42       33.16      5.50 o
   4  26   0       42.46       41.51      6.21 o
   1  27   0        3.49        4.84      3.37 o
   2  27   0       15.64       11.39      3.71 o
   3  27   0      144.72      148.26      8.56 o
   4  27   0        4.39        3.57      4.50 o
   0  28   0       24.08       23.24      6.42 o
   1  28   0      184.60      179.48     11.68 o
   2  28   0       47.19       54.44      6.79 o
   3  28   0       42.77       40.34      4.81 o
   4  28   0       17.94        6.09      8.82 o
   1  29   0        9.63        7.71      3.42 o
   2  29   0      173.05      173.09      9.65 o
   3  29   0       36.11       41.25      6.91 o
   4  29   0        8.70        7.78      4.82 o
   0  30   0       28.76       49.90      7.66 o
   1  30   0      107.22      106.93      8.95 o
   2  30   0        3.52        6.09      5.26 o
   3  30   0       41.85       41.80      8.41 o
   4  30   0        5.02       -4.57      4.21 o
   1  31   0       30.47       30.83      4.40 o
   2  31   0       47.27       51.71      6.58 o
   3  31   0        4.57        9.80      4.89 o
   4  31   0        1.54        6.34      3.62 o
   0  32   0        6.57        1.12      5.57 o
   1  32   0       58.08       53.44      5.93 o
   2  32   0       29.39       26.02      4.61 o
   3  32   0        1.32       -1.31      3.44 o
   4  32   0       14.78       11.88      8.61 o
   1  33   0      162.83      148.80     11.65 o
   2  33   0        2.92       -1.82      4.95 o
   3  33   0       12.44       89.69     63.70 o
   0  34   0       56.30       47.37      8.56 o
   1  34   0       21.10       20.46      5.25 o
   2  34   0       16.17        9.74      6.89 o
   3  34   0        3.23        3.45      6.68 o
   1  35   0       19.60       22.45      5.59 o
   2  35   0        8.80       23.14      8.27 o
   3  35   0        1.31       -9.89      6.59 o
   0  36   0       53.51       67.52     16.05 o
   1  36   0       18.50       15.74      7.88 o
   2  36   0       25.47        4.71     18.19 o
   3  36   0        0.48        0.90      7.21 o
   1  37   0      104.78       91.92      9.35 o
   2  37   0       12.66       23.01      7.14 o
   0  38   0        7.50       19.33      9.64 o
   1  38   0       23.48       26.79      6.93 o
   2  38   0       25.89       26.09      8.83 o
   1  39   0       15.61        8.96      6.26 o
   0  40   0       62.26       55.03     12.43 o
   1  40   0        8.08        6.04      7.11 o
  -6   0   1       15.60       17.00      7.31 o
  -5   0   1        2.02        0.02      5.20 o
  -4   0   1        0.48        2.15      3.76 o
  -3   0   1      417.17      420.85     12.90 o
  -2   0   1        4.40        7.51      1.70 o
  -1   0   1     1565.13     1484.94     40.55 o
   0   0   1      112.84      102.75      7.70 o
   1   0   1     5216.25     5013.71    166.49 o
   2   0   1      144.80      147.55      5.99 o
   3   0   1      207.79      220.95     17.07 o
   4   0   1      479.24      450.41     21.52 o
   5   0   1       95.90       87.22     17.08 o
   6   0   1        0.13       -5.89      8.00 o
  -6   1   1       43.35       49.41     11.62 o
  -5   1   1      182.41      181.67     10.22 o
  -4   1   1       35.74       36.79      3.73 o
  -3   1   1       36.82       33.28      1.56 o
  -2   1   1      256.26      250.42      5.10 o
  -1   1   1      302.16      284.59      6.34 o
   0   1   1     1829.48     1665.03     48.27 o
   1   1   1       58.97       66.79      2.20 o
   2   1   1     1486.56     1499.42     25.97 o
   3   1   1       68.50       62.68      3.00 o
   4   1   1       52.33       58.10      4.37 o
   5   1   1      230.95      231.47     10.83 o
   6   1   1        8.69        5.65      5.25 o
  -6   2   1        9.08        3.18      5.79 o
  -5   2   1       23.26       20.47      4.20 o
  -4   2   1       24.67       24.83      3.21 o
  -3   2   1      199.26      196.96      4.56 o
  -2   2   1       99.22       99.10      2.25 o
  -1   2   1       50.27       41.41      2.41 o
   0   2   1      935.66      861.44     22.47 o
   1   2   1      590.17      550.96     10.45 o
   2   2   1      571.54      552.34     10.06 o
   3   2   1        8.49        9.02      1.73 o
   4   2   1      409.71      407.12     13.67 o
   5   2   1       26.88       20.17      4.38 o
   6   2   1       13.83       12.71      6.71 o
  -6   3   1       13.66       20.94      6.75 o
  -5   3   1       90.48       88.97      6.00 o
  -4   3   1      142.01      137.10     10.37 o
  -3   3   1      223.49      232.44      6.55 o
  -2   3   1      959.40      923.33     16.61 o
  -1   3   1      160.47      161.02      3.65 o
   0   3   1      627.21      601.95     21.00 o
   1   3   1     2073.06     1963.85     31.69 o
   2   3   1      459.47      480.72     10.21 o
   3   3   1       83.76       82.07      5.31 o
   4   3   1      277.54      255.06     11.15 o
   5   3   1       38.69       34.70      4.51 o
   6   3   1       14.05        2.22     13.08 o
  -6   4   1       14.54       12.73      7.50 o
  -5   4   1      151.04      161.98      8.91 o
  -4   4   1      138.96      145.45      6.34 o
  -3   4   1       89.19       94.40      5.14 o
  -2   4   1      545.22      572.96     11.77 o
  -1   4   1     2138.65     2023.55     34.55 o
   0   4   1     2574.71     2369.85     59.29 o
   1   4   1     3764.12     3550.83     67.26 o
   2   4   1       73.84       76.71      2.34 o
   3   4   1      100.21      104.76      5.42 o
   4   4   1      169.67      171.83      7.88 o
   5   4   1       73.69       65.40      5.99 o
   6   4   1        6.75        6.60      6.85 o
  -6   5   1        4.40       -1.33      6.59 o
  -5   5   1       45.70       54.53      5.75 o
  -4   5   1      124.90      134.91      6.10 o
  -3   5   1      166.68      178.15      5.79 o
  -2   5   1      436.45      421.01      9.56 o
  -1   5   1     3376.89     3208.02     60.89 o
   0   5   1     7257.69     6982.40    191.45 o
   1   5   1      794.26      798.60     13.72 o
   2   5   1      987.20      998.41     20.68 o
   3   5   1        1.69        1.75      1.06 o
   4   5   1       96.78      110.72      8.73 o
   5   5   1       12.49        6.27      5.11 o
   6   5   1       16.08       12.04      6.32 o
  -6   6   1       53.25       51.58      9.74 o
  -5   6   1       25.09       18.28      4.18 o
  -4   6   1      122.42      133.10      5.94 o
  -3   6   1       49.35       45.42      2.25 o
  -2   6   1      244.27      241.89      5.03 o
  -1   6   1     1139.51     1133.14     25.45 o
   0   6   1      942.94      868.26     19.42 o
   1   6   1      643.88      621.31     10.45 o
   2   6   1      532.54      533.10     11.54 o
   3   6   1      128.79      125.88      4.29 o
   4   6   1       50.90       48.80      6.11 o
   5   6   1      106.83      106.54     14.16 o
   6   6   1       14.44       10.24      6.08 o
  -6   7   1        0.54       -0.13      5.43 o
  -5   7   1       50.32       50.18      4.28 o
  -4   7   1       67.71       67.83      4.12 o
  -3   7   1      237.06      217.90      6.46 o
  -2   7   1      675.07      678.92     13.29 o
  -1   7   1     6125.55     5948.35     93.37 o
   0   7   1     1834.96     1846.46     46.19 o
   1   7   1      380.84      383.05      8.23 o
   2   7   1      299.17      315.53      7.87 o
   3   7   1       15.07       20.82      2.21 o
   4   7   1       99.93      105.58      6.10 o
   5   7   1       18.84       21.83      4.85 o
   6   7   1       56.31       51.91      8.31 o
  -6   8   1        8.51       15.21      6.13 o
  -5   8   1      133.21      145.25      8.26 o
  -4   8   1       89.48       85.36      5.36 o
  -3   8   1       57.60       54.95      2.69 o
  -2   8   1     1386.88     1475.66     28.16 o
  -1   8   1     1882.45     1886.53     30.73 o
   0   8   1       43.90       44.26      2.42 o
   1   8   1      495.63      505.54     11.99 o
   2   8   1      103.01      112.54      5.99 o
   3   8   1      245.41      254.95      6.73 o
   4   8   1       43.49       44.94      3.92 o
   5   8   1       13.74       20.72      4.43 o
   6   8   1       15.73        6.64      8.26 o
  -6   9   1        8.44       10.34      5.18 o
  -5   9   1      123.76      132.65     10.62 o
  -4   9   1       86.17       95.33      5.28 o
  -3   9   1      117.77      118.69      3.61 o
  -2   9   1       69.91       77.21      2.42 o
  -1   9   1      751.20      758.73     13.30 o
   0   9   1      898.23      837.91     13.92 o
   1   9   1      251.28      257.23      6.98 o
   2   9   1      162.22      170.52      4.99 o
   3   9   1       11.41       16.04      1.48 o
   4   9   1      146.01      141.85      7.28 o
   5   9   1        2.32        0.80      5.01 o
   6   9   1       41.17       41.63      9.20 o
  -6  10   1       31.88       41.01      7.54 o
  -5  10   1       37.54       46.16      4.88 o
  -4  10   1      139.15      144.58      7.72 o
  -3  10   1      253.11      257.07      6.10 o
  -2  10   1      370.83      377.62      7.34 o
  -1  10   1      634.24      656.98     12.14 o
   0  10   1      521.37      537.72     11.69 o
   1  10   1      371.30      358.49      7.99 o
   2  10   1      352.08      358.79      9.17 o
   3  10   1      165.71      177.17      5.74 o
   4  10   1       53.01       44.42      4.49 o
   5  10   1        1.62        6.21      7.53 o
   6  10   1       12.24       13.56      7.29 o
  -6  11   1       22.36       20.00      6.34 o
  -5  11   1       43.47       46.57      5.29 o
  -4  11   1        3.50        6.81      3.05 o
  -3  11   1       11.23       11.50      1.65 o
  -2  11   1     1156.71     1174.05     17.16 o
  -1  11   1       37.56       41.74      1.99 o
   0  11   1       99.11      110.86      2.69 o
   1  11   1      140.19      140.75      4.03 o
   2  11   1      517.72      520.57     10.62 o
   3  11   1      242.81      262.60      7.13 o
   4  11   1       77.40       71.64      5.70 o
   5  11   1       27.94       25.50      5.31 o
   6  11   1        2.96       -5.50      6.29 o
  -6  12   1       22.51       12.51      6.46 o
  -5  12   1       40.98       45.88      4.81 o
  -4  12   1      188.30      191.79      9.62 o
  -3  12   1       37.72       35.34      3.12 o
  -2  12   1      761.45      810.08     16.84 o
  -1  12   1      461.35      453.36      9.58 o
   0  12   1      135.81      129.89      3.88 o
   1  12   1       73.34       76.49      2.55 o
   2  12   1      224.09      235.17      6.38 o
   3  12   1      262.54      261.21      6.69 o
   4  12   1       75.94       80.69      5.85 o
   5  12   1       11.41        7.06      4.41 o
  -6  13   1        6.52        6.46      5.59 o
  -5  13   1        4.44       10.89      4.29 o
  -4  13   1      331.32      353.20     11.57 o
  -3  13   1      102.93      113.82      4.45 o
  -2  13   1      407.44      425.72      9.60 o
  -1  13   1      528.59      524.68     11.96 o
   0  13   1       98.53       99.82      3.06 o
   1  13   1       39.47       49.04      2.20 o
   2  13   1      132.51      131.58      4.36 o
   3  13   1      327.41      313.17     10.18 o
   4  13   1       23.05       25.14      3.79 o
   5  13   1       21.12       24.43      5.68 o
  -6  14   1        9.65        3.08      5.89 o
  -5  14   1      108.10      107.10      7.70 o
  -4  14   1       42.96       46.77      3.14 o
  -3  14   1      125.77      127.87      4.12 o
  -2  14   1      284.34      302.83      6.65 o
  -1  14   1      437.24      442.20     10.55 o
   0  14   1       60.14       58.54      2.35 o
   1  14   1      181.68      189.71      6.20 o
   2  14   1        7.98        8.16      1.57 o
   3  14   1       56.17       46.13      2.81 o
   4  14   1       56.63       58.44      6.61 o
   5  14   1       67.30       77.59      7.60 o
  -6  15   1       23.45       19.21      9.09 o
  -5  15   1       18.32       11.20      4.16 o
  -4  15   1       47.56       51.29      3.47 o
  -3  15   1      314.07      330.51      9.78 o
  -2  15   1      147.70      147.63      4.20 o
  -1  15   1      503.74      508.85     11.97 o
   0  15   1      362.38      382.13     10.74 o
   1  15   1      569.32      547.31     16.65 o
   2  15   1       10.91       13.52      1.31 o
   3  15   1      146.06      133.72      6.27 o
   4  15   1       29.45       36.66      4.14 o
   5  15   1       16.21       11.01      4.53 o
  -5  16   1       59.48      487.54    197.57 o
  -4  16   1      107.42      109.98      5.31 o
  -3  16   1       21.33       24.79      2.63 o
  -2  16   1      739.04      714.34     15.94 o
  -1  16   1       39.49       53.11      2.58 o
   0  16   1       69.92       66.64      4.25 o
   1  16   1       17.74       18.03      1.35 o
   2  16   1      256.15      247.98      6.58 o
   3  16   1      109.95      103.45      7.36 o
   4  16   1       21.30       13.84      3.90 o
   5  16   1       75.85      101.57     14.48 o
  -5  17   1        9.61        6.13      4.22 o
  -4  17   1       60.74       50.41      4.02 o
  -3  17   1      124.36      115.59      6.07 o
  -2  17   1      121.04      122.13      4.33 o
  -1  17   1      715.31      740.88     22.35 o
   0  17   1      635.14      661.87     17.67 o
   1  17   1      331.85      342.94     11.50 o
   2  17   1       41.71       43.03      2.30 o
   3  17   1      106.37      101.05      5.46 o
   4  17   1       13.55       10.05      4.29 o
   5  17   1        6.88        0.30      5.53 o
  -5  18   1        7.06       -0.99      4.10 o
  -4  18   1        0.77        6.47      2.35 o
  -3  18   1       80.35       75.47      4.67 o
  -2  18   1      340.99      342.45      8.81 o
  -1  18   1       23.28       20.69      2.53 o
   0  18   1      300.80      303.97      9.02 o
   1  18   1       18.11       17.97      1.35 o
   2  18   1      347.27      364.61      9.34 o
   3  18   1       45.35       49.06      3.98 o
   4  18   1       27.11       25.49      4.30 o
   5  18   1        7.65        7.58      6.80 o
  -5  19   1        2.72       -2.66      5.30 o
  -4  19   1       16.55       13.48      3.82 o
  -3  19   1       18.25       10.82      3.94 o
  -2  19   1      110.64      114.85      4.39 o
  -1  19   1       64.74       72.68      3.79 o
   0  19   1      113.59      110.93      4.36 o
   1  19   1      152.45      172.51      5.94 o
   2  19   1       24.30       28.53      2.28 o
   3  19   1        8.29        8.64      2.43 o
   4  19   1       25.48       19.39      3.47 o
   5  19   1        6.77       10.97      8.48 o
  -5  20   1        0.46       -4.69     13.07 o
  -4  20   1       70.76       55.23      6.53 o
  -3  20   1      264.16      241.77     12.10 o
  -2  20   1      117.78      120.25      4.77 o
  -1  20   1        1.45        2.51      2.02 o
   0  20   1      194.84      188.56      6.99 o
   1  20   1       30.06       35.71      2.65 o
   2  20   1      161.26      165.77      6.39 o
   3  20   1       62.98       51.82      6.11 o
   4  20   1       76.75       80.83      7.34 o
   5  20   1        3.60        0.43     11.38 o
  -5  21   1        5.31       -5.46      8.64 o
  -4  21   1        5.32        5.81      2.99 o
  -3  21   1      119.63      124.65      6.65 o
  -2  21   1       34.22       33.86      3.04 o
  -1  21   1       20.17       21.23      2.70 o
   0  21   1      209.63      223.75      7.01 o
   1  21   1      184.22      189.40      6.04 o
   2  21   1       14.44       15.88      2.00 o
   3  21   1        3.85        1.41      2.62 o
   4  21   1       38.82       35.09      8.24 o
   5  21   1       19.04       12.48     10.05 o
  -5  22   1        2.80       16.32     12.78 o
  -4  22   1       47.81       44.25      5.04 o
  -3  22   1       45.32       42.53      4.89 o
  -2  22   1        9.90       12.57      3.00 o
  -1  22   1       34.64       33.34      2.99 o
   0  22   1       76.69       71.20      4.97 o
   1  22   1       11.00        9.67      1.87 o
   2  22   1       18.42       24.29      6.06 o
   3  22   1       30.60       34.85      4.35 o
   4  22   1       30.04       29.56      6.29 o
   5  22   1       17.45       30.39     12.33 o
  -5  23   1        3.99       12.56      6.66 o
  -4  23   1       26.54       27.21      4.39 o
  -3  23   1      116.92      115.31      8.06 o
  -2  23   1       59.84       60.95      6.93 o
  -1  23   1      102.88       95.44      5.13 o
   0  23   1      294.79      307.25     11.50 o
   1  23   1      214.72      220.86      8.39 o
   2  23   1       72.18       78.13      5.81 o
   3  23   1       35.39       38.70      4.92 o
   4  23   1       22.31       28.90      6.35 o
   5  23   1        0.75       -2.86      7.76 o
  -5  24   1        0.44       -0.35      7.79 o
  -4  24   1       22.28       15.43      6.18 o
  -3  24   1       55.12       68.10      5.23 o
  -2  24   1       54.48       50.18      4.99 o
  -1  24   1       63.46       71.92      4.50 o
   0  24   1      271.81      286.45     10.76 o
   1  24   1       12.43       16.07      2.67 o
   2  24   1      105.83       92.00      7.09 o
   3  24   1        0.47        2.59      2.98 o
   4  24   1       35.29       40.69      7.63 o
  -5  25   1       14.08       18.74      8.82 o
  -4  25   1       12.21       19.55      3.55 o
  -3  25   1        9.68        3.66      3.15 o
  -2  25   1       40.24       36.77      4.19 o
  -1  25   1      124.64      128.87      6.33 o
   0  25   1       34.65       43.66      5.01 o
   1  25   1      195.55      188.61      7.79 o
   2  25   1       33.33       24.90      3.47 o
   3  25   1       46.82       51.23      5.38 o
   4  25   1        0.79        0.06      5.93 o
  -5  26   1       15.81       15.07      9.47 o
  -4  26   1        2.32        0.66      4.27 o
  -3  26   1        4.49        4.76      3.29 o
  -2  26   1       77.91       76.09      6.78 o
  -1  26   1       72.47       76.03      8.48 o
   0  26   1       80.50       82.58      7.32 o
   1  26   1       50.45       45.94      4.80 o
   2  26   1      188.53      193.20     14.46 o
   3  26   1        4.52       11.59      3.95 o
   4  26   1       79.18       68.52      6.95 o
  -4  27   1        6.41        1.14      3.91 o
  -3  27   1        4.17        9.90      3.83 o
  -2  27   1       94.14       82.11      8.50 o
  -1  27   1       43.49       41.62      4.24 o
   0  27   1       37.95       31.22      4.27 o
   1  27   1      117.06      116.71      7.15 o
   2  27   1       54.08       54.40     11.60 o
   3  27   1       31.54       31.07      4.39 o
   4  27   1       26.72       44.05      9.91 o
  -4  28   1        9.44        9.49      4.35 o
  -3  28   1       42.40       54.86      6.29 o
  -2  28   1       23.66       29.11      5.60 o
  -1  28   1       39.54       35.07      4.55 o
   0  28   1      141.14      134.02      7.59 o
   1  28   1      141.41      143.18      8.72 o
   2  28   1       14.90       10.23      3.73 o
   3  28   1       78.53      103.71     15.39 o
   4  28   1       37.98       42.37      6.14 o
  -4  29   1       19.63       46.64     77.55 o
  -3  29   1        2.78        2.87      3.86 o
  -2  29   1       54.19       50.09      5.41 o
  -1  29   1       45.89       43.58      4.70 o
   0  29   1      264.86      271.50     13.04 o
   1  29   1       30.64       26.81      4.16 o
   2  29   1       59.80       55.04      5.59 o
   3  29   1       73.93       65.56      9.18 o
   4  29   1        6.27        2.66      4.86 o
  -4  30   1       20.51        6.78      7.11 o
  -3  30   1        4.69       11.90      4.38 o
  -2  30   1       38.94       43.67      5.48 o
  -1  30   1       64.56       71.47      5.38 o
   0  30   1      144.10      132.60      9.15 o
   1  30   1       31.87       33.26      7.58 o
   2  30   1        8.17        8.77      7.69 o
   3  30   1       60.78       64.66     10.49 o
   4  30   1       18.12        8.40      7.00 o
  -4  31   1       11.93        6.31      5.85 o
  -3  31   1        4.55        4.21      3.88 o
  -2  31   1        5.04        7.40      5.81 o
  -1  31   1       28.26       19.56      3.65 o
   0  31   1       68.14       69.71      5.85 o
   1  31   1       56.37       58.41      6.31 o
   2  31   1        5.74        9.60      6.38 o
   3  31   1        5.64        7.43      5.24 o
  -4  32   1        0.44        6.11      9.87 o
  -3  32   1       21.30       21.23      6.17 o
  -2  32   1       19.28       14.89      5.26 o
  -1  32   1      100.30      100.92      8.76 o
   0  32   1       17.61       10.43      4.63 o
   1  32   1       56.72       51.51      5.57 o
   2  32   1        4.39        5.94      5.78 o
   3  32   1        3.14        3.15      5.61 o
  -3  33   1        2.03        0.81      6.27 o
  -2  33   1       15.17       11.01      4.22 o
  -1  33   1       48.34       37.91      4.32 o
   0  33   1       50.74       42.23      7.62 o
   1  33   1       14.12       17.85      5.37 o
   2  33   1        8.88       17.62      7.87 o
   3  33   1        4.09       -0.58      6.33 o
  -3  34   1        2.58       -4.67      4.82 o
  -2  34   1        0.64        5.04      5.47 o
  -1  34   1       35.77       29.89      5.34 o
   0  34   1       35.29       26.92      5.00 o
   1  34   1       41.25       31.64      8.14 o
   2  34   1       17.47       30.87      7.97 o
   3  34   1        2.87        2.28      5.90 o
  -3  35   1        2.80        0.59      3.83 o
  -2  35   1       18.92       30.04      6.66 o
  -1  35   1        1.24        2.78      3.82 o
   0  35   1       14.99       15.21      5.87 o
   1  35   1       16.49       24.22      6.17 o
   2  35   1        0.54       -2.39     13.70 o
   3  35   1       24.00       17.67     14.37 o
  -3  36   1        8.06       13.75     10.28 o
  -2  36   1        6.52        7.21      6.67 o
  -1  36   1        5.98        9.75      4.83 o
   0  36   1       15.62       15.55      4.66 o
   1  36   1      109.27      112.05     23.94 o
   2  36   1        3.39      -14.07      9.38 o
  -2  37   1        8.09        5.75     12.33 o
  -1  37   1       19.88        9.72      5.87 o
   0  37   1        8.12        9.98      5.96 o
   1  37   1        9.87        8.60      5.86 o
   2  37   1        3.86       -2.90      6.68 o
  -2  38   1       12.53       13.94      6.03 o
  -1  38   1       25.35       20.87      6.95 o
   0  38   1        5.38       10.94      4.59 o
   1  38   1       19.10       15.40      6.16 o
   2  38   1        8.62       -1.59      3.30 o
  -1  39   1       11.83        7.28      9.50 o
   0  39   1       26.47       37.04      6.76 o
   1  39   1        3.49       -1.16      5.76 o
   0  40   1        2.84        0.83      4.60 o
  -6   0   2        3.36       -1.41     10.20 o
  -5   0   2       16.50       18.70      5.84 o
  -4   0   2       92.30       81.14      4.51 o
  -3   0   2      544.13      513.74     48.55 o
  -2   0   2        1.70        2.20      1.81 o
  -1   0   2     1107.97     1146.29     41.16 o
   0   0   2      756.74      743.01     23.18 o
   1   0   2        6.27        5.35      2.71 o
   2   0   2      466.51      483.88     16.06 o
   3   0   2       31.53       28.86      6.66 o
   4   0   2        2.38       -0.76      8.00 o
   5   0   2        8.62       -1.65     12.33 o
  -6   1   2       41.82       42.06     11.33 o
  -5   1   2       75.80       81.78      7.99 o
  -4   1   2        9.58       10.49      1.57 o
  -3   1   2       37.31       45.01      2.93 o
  -2   1   2      164.74      168.08      4.60 o
  -1   1   2       33.22       35.38      1.99 o
   0   1   2      393.97      393.85     10.41 o
   1   1   2      279.15      266.85      7.22 o
   2   1   2      157.00      153.37      4.11 o
   3   1   2      142.22      143.28      6.10 o
   4   1   2      102.55       84.27     12.49 o
   5   1   2       21.67      493.90    145.34 o
  -6   2   2        8.13       12.75      5.50 o
  -5   2   2      146.20      163.67      8.55 o
  -4   2   2        5.81        6.12      1.54 o
  -3   2   2      620.81      661.45     16.61 o
  -2   2   2      315.88      340.04      8.66 o
  -1   2   2      744.49      720.70     22.95 o
   0   2   2      410.40      395.97      6.64 o
   1   2   2      857.52      860.01     21.98 o
   2   2   2       92.94       78.74      3.65 o
   3   2   2      259.20      264.92     11.62 o
   4   2   2       94.56      100.10      9.35 o
   5   2   2       27.13        8.82      5.65 o
  -6   3   2       30.33       20.77      6.54 o
  -5   3   2       93.01       94.06      5.51 o
  -4   3   2        2.54        4.49      1.82 o
  -3   3   2      165.02      183.54      6.44 o
  -2   3   2      307.72      323.76      7.28 o
  -1   3   2      487.89      463.70     10.15 o
   0   3   2      231.61      238.03      4.72 o
   1   3   2      989.32     1036.85     23.57 o
   2   3   2      129.47      131.94      4.69 o
   3   3   2      226.60      229.96     13.80 o
   4   3   2       84.66       83.78      9.94 o
   5   3   2       18.28       12.81      6.93 o
  -6   4   2       11.54       19.37      6.12 o
  -5   4   2       49.31       46.42      5.72 o
  -4   4   2      135.27      135.01      6.16 o
  -3   4   2      132.51      126.79      4.80 o
  -2   4   2       60.36       67.12      2.28 o
  -1   4   2     1159.65     1146.83     17.84 o
   0   4   2      530.72      496.54     13.21 o
   1   4   2      389.15      396.85     11.91 o
   2   4   2      687.26      698.32     18.86 o
   3   4   2       54.74       54.19      3.50 o
   4   4   2       28.78       21.66      6.31 o
   5   4   2       72.02       57.80     10.91 o
  -6   5   2       71.85       73.74     15.42 o
  -5   5   2       28.94       22.51      3.73 o
  -4   5   2      203.96      197.28      7.18 o
  -3   5   2       67.16       66.78      4.18 o
  -2   5   2      164.76      166.04      5.95 o
  -1   5   2      811.76      809.48     16.30 o
   0   5   2      560.30      546.66     17.51 o
   1   5   2      289.63      290.59      6.19 o
   2   5   2      180.24      181.35      5.47 o
   3   5   2       18.05       10.07      2.73 o
   4   5   2       68.78       61.68      8.85 o
   5   5   2        3.37        0.87      4.12 o
  -6   6   2       44.44       38.08     10.92 o
  -5   6   2       18.63       26.28      5.35 o
  -4   6   2       29.38       29.58      3.82 o
  -3   6   2        9.07        9.75      1.91 o
  -2   6   2       17.15       21.05      1.70 o
  -1   6   2      254.79      237.96      8.68 o
   0   6   2       76.48       77.89      4.03 o
   1   6   2      246.90      247.93      6.44 o
   2   6   2      439.00      435.77     11.21 o
   3   6   2      151.48      157.90      7.77 o
   4   6   2        9.23       10.30      4.21 o
   5   6   2       57.93       61.50      8.14 o
  -6   7   2       10.22       12.23      7.27 o
  -5   7   2        6.79        1.10      3.35 o
  -4   7   2        5.37        6.15      2.29 o
  -3   7   2      115.56      107.28      4.52 o
  -2   7   2       50.20       47.21      2.39 o
  -1   7   2      276.38      269.61      7.65 o
   0   7   2      368.26      390.34      8.36 o
   1   7   2       38.11       46.98      2.95 o
   2   7   2      491.99      516.08     12.49 o
   3   7   2       55.15       55.32      5.96 o
   4   7   2       37.73       42.97      7.36 o
   5   7   2       13.69       11.02      6.11 o
  -6   8   2       10.15       12.29      8.95 o
  -5   8   2       55.54       55.65      6.52 o
  -4   8   2       17.15       16.74      2.45 o
  -3   8   2      199.29      210.98      8.23 o
  -2   8   2      241.10      266.72      8.54 o
  -1   8   2      371.20      367.24      9.04 o
   0   8   2     1190.09     1164.08     30.99 o
   1   8   2      511.40      552.30     15.18 o
   2   8   2       85.37       89.56      3.72 o
   3   8   2        0.87        1.20      1.89 o
   4   8   2        0.52       -3.18      3.16 o
   5   8   2       62.70       56.31      7.40 o
  -6   9   2       14.70       13.99      8.08 o
  -5   9   2       29.04       20.58      7.10 o
  -4   9   2       40.66       42.11      3.37 o
  -3   9   2       81.78       74.73      4.43 o
  -2   9   2      201.96      191.32      7.85 o
  -1   9   2      164.03      179.06      5.85 o
   0   9   2      360.11      378.19     10.67 o
   1   9   2       93.98      106.04      3.89 o
   2   9   2       42.86       45.41      2.51 o
   3   9   2      103.61      112.20      6.11 o
   4   9   2       12.29       16.63      3.75 o
   5   9   2        9.35        9.39      5.73 o
  -6  10   2        3.12        1.80      6.35 o
  -5  10   2        6.63       11.36      5.44 o
  -4  10   2      124.60      128.71      6.43 o
  -3  10   2      131.79      139.86      6.73 o
  -2  10   2      396.56      406.36     14.53 o
  -1  10   2     1064.51     1079.95     21.64 o
   0  10   2     2151.49     2224.89     73.87 o
   1  10   2      165.65      164.66      6.15 o
   2  10   2        5.63        7.44      1.47 o
   3  10   2      137.85      140.25      6.52 o
   4  10   2       13.27        9.61      3.36 o
   5  10   2       34.26       23.08      5.36 o
  -6  11   2       18.65        9.89      7.34 o
  -5  11   2       73.17       62.57      6.97 o
  -4  11   2      101.52      102.79      8.48 o
  -3  11   2       65.51       67.22      4.91 o
  -2  11   2      594.50      627.78     15.71 o
  -1  11   2      320.96      344.17      8.46 o
   0  11   2      208.58      202.84      6.93 o
   1  11   2      159.63      178.99      5.71 o
   2  11   2       17.27       22.38      2.38 o
   3  11   2       45.82       52.39      3.86 o
   4  11   2       79.84       80.95      7.17 o
   5  11   2       29.01       40.81      6.97 o
  -6  12   2        3.14       -2.41      5.78 o
  -5  12   2       66.71       71.96      7.45 o
  -4  12   2       52.15       51.63      4.44 o
  -3  12   2      146.52      144.26      8.00 o
  -2  12   2      378.48      363.91     10.24 o
  -1  12   2     1314.59     1359.67     46.11 o
   0  12   2       47.15       39.24      2.83 o
   1  12   2      633.29      663.86     20.81 o
   2  12   2       33.39       33.71      2.18 o
   3  12   2      100.94      102.16      5.77 o
   4  12   2       49.01       47.94      5.01 o
   5  12   2       34.02       45.15      6.48 o
  -6  13   2       25.11       23.34      7.53 o
  -5  13   2       47.04       44.17      8.86 o
  -4  13   2      168.79      164.05      8.86 o
  -3  13   2        1.02        2.23      1.98 o
  -2  13   2      310.90      298.70      9.30 o
  -1  13   2        5.45        5.38      1.66 o
   0  13   2      174.09      181.65      6.52 o
   1  13   2      317.34      333.19     10.43 o
   2  13   2       98.84      102.34      3.98 o
   3  13   2      148.87      156.95      8.07 o
   4  13   2       15.64       11.86      3.52 o
   5  13   2       36.54       43.05      6.52 o
  -6  14   2        3.36       -4.97      8.31 o
  -5  14   2        5.12       16.51      5.59 o
  -4  14   2        9.48        7.21      2.86 o
  -3  14   2       78.51       85.05      5.44 o
  -2  14   2      181.89      181.98      6.26 o
  -1  14   2      195.13      201.50      7.33 o
   0  14   2       18.66       17.26      1.46 o
   1  14   2      245.98      244.55      7.71 o
   2  14   2       54.20       58.73      2.93 o
   3  14   2      240.93      248.79     10.97 o
   4  14   2       48.67       47.59      5.20 o
   5  14   2       23.62       17.43      5.51 o
  -5  15   2        5.05        2.79      5.07 o
  -4  15   2       87.25       85.13      7.25 o
  -3  15   2      111.04      111.30      7.11 o
  -2  15   2      330.11      351.14     12.40 o
  -1  15   2       62.60       69.86      3.72 o
   0  15   2      144.27      130.11      5.36 o
   1  15   2       37.01       37.17      2.24 o
   2  15   2       80.71       87.39      5.28 o
   3  15   2       48.02       46.51      3.64 o
   4  15   2       32.68       29.23      5.08 o
   5  15   2        3.74        4.57      5.38 o
  -5  16   2        7.28        8.18      6.69 o
  -4  16   2       21.22       17.82      2.99 o
  -3  16   2      151.70      159.34     11.29 o
  -2  16   2      186.94      190.41      6.20 o
  -1  16   2      264.67      268.52     10.55 o
   0  16   2       27.76       29.88      2.46 o
   1  16   2      217.96      239.25      7.50 o
   2  16   2       32.24       28.16      2.37 o
   3  16   2      272.31      272.65     14.87 o
   4  16   2       72.11       73.58      6.53 o
   5  16   2        9.83       35.98     10.23 o
  -5  17   2       30.15       36.95      8.14 o
  -4  17   2      113.99      133.39      9.55 o
  -3  17   2      336.21      311.55     14.31 o
  -2  17   2      216.30      227.81      7.71 o
  -1  17   2       36.93       35.60      2.82 o
   0  17   2       15.84       18.55      2.19 o
   1  17   2       31.98       33.64      2.22 o
   2  17   2       14.46       11.38      2.49 o
   3  17   2       63.72       75.41      7.28 o
   4  17   2       13.64       12.12      3.92 o
   5  17   2       13.27       18.01      6.58 o
  -5  18   2       12.57        2.10     12.22 o
  -4  18   2       62.08       61.94      8.14 o
  -3  18   2      236.77      236.08     11.70 o
  -2  18   2      132.61      125.23      5.30 o
  -1  18   2       24.22       25.37      2.27 o
   0  18   2       11.73       11.83      2.13 o
   1  18   2      117.29      104.72      5.16 o
   2  18   2      135.58      132.89      6.43 o
   3  18   2      104.44       90.42      5.70 o
   4  18   2        4.61        9.40      5.67 o
   5  18   2       16.26        9.12      7.04 o
  -5  19   2       14.97        2.06      7.25 o
  -4  19   2       20.29       27.62      5.47 o
  -3  19   2      238.35      227.59     10.44 o
  -2  19   2      169.31      163.70      6.42 o
  -1  19   2      103.80      101.63      4.71 o
   0  19   2      137.82      151.59      5.89 o
   1  19   2        8.12        7.83      2.05 o
   2  19   2      484.90      489.37     19.77 o
   3  19   2       84.39       78.13      5.07 o
   4  19   2      129.33      131.88      8.98 o
   5  19   2       19.40       14.64      7.34 o
  -5  20   2       21.69       10.61      6.89 o
  -4  20   2        4.82        2.91      3.53 o
  -3  20   2      325.88      354.16     16.84 o
  -2  20   2      106.93      108.90      5.58 o
  -1  20   2        6.75        7.80      2.16 o
   0  20   2      125.68      137.72      6.93 o
   1  20   2       15.48       15.50      3.09 o
   2  20   2      283.18      285.76     11.03 o
   3  20   2       15.27       16.58      3.15 o
   4  20   2        9.55       10.07      4.70 o
   5  20   2       28.12       31.10      9.72 o
  -5  21   2        2.30       -2.01      7.90 o
  -4  21   2      106.68      116.09      9.91 o
  -3  21   2      143.20      150.73      8.64 o
  -2  21   2      116.87      120.43      8.16 o
  -1  21   2      129.88      128.77      6.21 o
   0  21   2       73.77       77.63      6.12 o
   1  21   2       73.95       81.55      5.45 o
   2  21   2      445.80      443.42     17.61 o
   3  21   2       24.04       22.16      4.02 o
   4  21   2       57.83       57.38      7.60 o
  -5  22   2        0.11       -4.42      8.38 o
  -4  22   2       21.34       25.41      4.93 o
  -3  22   2       60.92       65.86      5.66 o
  -2  22   2       12.91       10.47      2.32 o
  -1  22   2      245.07      245.93      9.89 o
   0  22   2      265.24      287.79     11.30 o
   1  22   2       63.41       73.44      5.10 o
   2  22   2       26.92       29.04      6.72 o
   3  22   2       15.72       12.73      3.57 o
   4  22   2        2.48        6.06      4.94 o
  -5  23   2       19.39       12.97      8.03 o
  -4  23   2       19.00       18.17      3.84 o
  -3  23   2        3.23        4.31      3.57 o
  -2  23   2       56.16       59.52      4.04 o
  -1  23   2       84.46       80.38      4.58 o
   0  23   2      169.02      170.02      9.27 o
   1  23   2      352.12      357.79     14.99 o
   2  23   2       18.61       17.47      3.27 o
   3  23   2       33.14       28.14      4.02 o
   4  23   2        4.18        9.33     16.90 o
  -5  24   2       12.60       -5.50      9.16 o
  -4  24   2       25.35       22.51      3.91 o
  -3  24   2       41.56       36.67      4.71 o
  -2  24   2        4.54        9.74      2.93 o
  -1  24   2       87.37       87.28      5.60 o
   0  24   2      142.54      143.37      7.88 o
   1  24   2      360.06      371.48     14.93 o
   2  24   2       89.57       82.48      8.48 o
   3  24   2        2.32        2.73      5.05 o
   4  24   2       37.45       32.84      9.71 o
  -5  25   2        0.44       -2.79     12.74 o
  -4  25   2       18.31       16.07      4.38 o
  -3  25   2        3.11        3.14      3.51 o
  -2  25   2       77.02       80.04      5.14 o
  -1  25   2      226.06      233.00      9.19 o
   0  25   2      372.45      370.60     18.27 o
   1  25   2      221.39      211.30     11.43 o
   2  25   2       13.84       10.17      3.98 o
   3  25   2       19.48       25.81      5.56 o
   4  25   2        4.13        8.52      6.17 o
  -4  26   2       25.52       38.13      5.18 o
  -3  26   2        7.45        8.10      3.93 o
  -2  26   2       35.30       39.79      5.55 o
  -1  26   2       96.96       85.19      8.08 o
   0  26   2       32.47       33.71      4.13 o
   1  26   2       57.19       51.87      5.31 o
   2  26   2        9.06       22.88      6.39 o
   3  26   2       29.14       30.09      4.55 o
   4  26   2        4.09        0.26      6.91 o
  -4  27   2       11.37        7.66      4.55 o
  -3  27   2        9.26       13.36      3.72 o
  -2  27   2       30.73       32.35      4.31 o
  -1  27   2      149.58      155.63      8.38 o
   0  27   2        1.77        0.15      3.43 o
   1  27   2       22.91       20.58      4.99 o
   2  27   2       43.03       44.58      6.28 o
   3  27   2        9.44        6.71      4.18 o
   4  27   2       14.79       24.36      8.20 o
  -4  28   2        9.53        2.08      4.43 o
  -3  28   2        6.30       11.76      6.22 o
  -2  28   2       18.45       15.37      4.10 o
  -1  28   2       56.69       76.48      6.02 o
   0  28   2       68.90       67.02      5.91 o
   1  28   2       65.11       68.26      6.36 o
   2  28   2       31.45       22.55      5.23 o
   3  28   2        3.11        6.68      4.37 o
   4  28   2       24.05       11.95     16.85 o
  -4  29   2        3.61        2.02      4.49 o
  -3  29   2       17.78        7.96      4.65 o
  -2  29   2        1.13       -0.43      6.54 o
  -1  29   2       27.91       32.49      8.00 o
   0  29   2       97.58      115.59      8.99 o
   1  29   2        4.55       -0.92      4.28 o
   2  29   2       36.27       58.83      7.43 o
   3  29   2        7.63        6.35      5.81 o
  -4  30   2       17.60       13.22      5.10 o
  -3  30   2       17.60       15.73      5.35 o
  -2  30   2        6.13       13.10      3.90 o
  -1  30   2       75.52       65.46      5.96 o
   0  30   2       79.95       93.31      6.61 o
   1  30   2        6.56        4.83      3.83 o
   2  30   2       23.55       23.59      9.12 o
   3  30   2       62.57       66.94      8.57 o
  -4  31   2        1.51       -5.34      9.83 o
  -3  31   2        4.36        2.60      4.74 o
  -2  31   2        1.51       -4.28      3.81 o
  -1  31   2       11.95       13.38      3.92 o
   0  31   2       30.07       43.16      5.54 o
   1  31   2        8.82        8.06      4.50 o
   2  31   2       53.08       58.19      9.63 o
   3  31   2       27.01       19.13      5.53 o
  -3  32   2       13.05        3.01      6.33 o
  -2  32   2       14.99       14.89      5.08 o
  -1  32   2       14.69       16.84      5.03 o
   0  32   2       42.01       43.59      5.72 o
   1  32   2        1.48        0.95      8.41 o
   2  32   2        4.28        9.16      6.71 o
   3  32   2       11.51       11.79      5.37 o
  -3  33   2       19.91       15.89      8.52 o
  -2  33   2        9.05       15.85      4.99 o
  -1  33   2        9.70       12.28      5.65 o
   0  33   2        7.19        0.63      3.80 o
   1  33   2        8.17       16.40      8.59 o
   2  33   2        4.65       -0.35      7.76 o
   3  33   2        0.55       -3.34      7.26 o
  -3  34   2       35.80       28.14      8.69 o
  -2  34   2        7.23        2.74      4.54 o
  -1  34   2       15.31       17.18      4.80 o
   0  34   2       10.48       20.26      6.42 o
   1  34   2       14.02        0.95      5.26 o
   2  34   2       10.32        8.39     15.58 o
  -2  35   2       15.06        3.19      4.57 o
  -1  35   2        2.73       -0.68      4.03 o
   0  35   2        0.89       -2.90      4.83 o
   1  35   2       14.16       32.74      8.91 o
   2  35   2        2.37        9.99     12.77 o
  -2  36   2       10.70        6.36      5.85 o
  -1  36   2       26.71       19.78      5.32 o
   0  36   2        9.88        7.88      5.00 o
   1  36   2       27.01       19.04      5.83 o
   2  36   2        8.03       -3.37      4.57 o
  -2  37   2        0.43        3.12     16.63 o
  -1  37   2       19.21       10.50      5.80 o
   0  37   2        1.56        8.79      4.72 o
   1  37   2        4.44        9.16      4.39 o
  -1  38   2        6.77       -1.52      7.91 o
   0  38   2       10.62        5.57      4.14 o
   1  38   2        1.42        4.95      4.22 o
   0  39   2        8.21        3.26      5.05 o
  -6   0   3        5.49       -6.07     12.84 o
  -5   0   3       14.92       19.42      7.53 o
  -4   0   3      111.87      126.11     13.60 o
  -3   0   3       56.95       63.94      6.43 o
  -2   0   3        4.62        1.20      3.49 o
  -1   0   3       38.89       39.21      3.28 o
   0   0   3       43.47       40.40      3.26 o
   1   0   3        0.00        0.91      2.42 o
   2   0   3       41.47       41.53      6.47 o
   3   0   3        8.58       13.29      4.28 o
   4   0   3        0.32      -14.61      9.74 o
   5   0   3        9.31       18.59     15.87 o
  -6   1   3        0.20       18.23      7.96 o
  -5   1   3        5.16        2.12      6.18 o
  -4   1   3       35.66       37.32      3.95 o
  -3   1   3        9.11       14.36      2.69 o
  -2   1   3       17.74       16.84      2.06 o
  -1   1   3      305.20      312.28      9.02 o
   0   1   3       38.27       37.42      2.27 o
   1   1   3      569.87      573.15     17.37 o
   2   1   3       60.73       63.55      3.02 o
   3   1   3      178.13      179.55      7.15 o
   4   1   3       13.32       10.13      5.59 o
   5   1   3       17.64       14.37      5.61 o
  -6   2   3        3.86       12.94      8.98 o
  -5   2   3       24.04       22.22      5.92 o
  -4   2   3       12.31       12.39      2.39 o
  -3   2   3       40.42       36.77      2.91 o
  -2   2   3       86.19       84.60      3.53 o
  -1   2   3      282.34      300.50      7.33 o
   0   2   3       82.86       76.78      3.68 o
   1   2   3        5.47        6.74      1.43 o
   2   2   3      217.23      229.22      7.39 o
   3   2   3      160.69      154.81      7.21 o
   4   2   3       43.20       36.21      7.80 o
   5   2   3       22.18       19.76      5.98 o
  -6   3   3        9.79       12.08      7.17 o
  -5   3   3        4.37       -0.34      5.04 o
  -4   3   3        6.08       10.84      4.59 o
  -3   3   3       96.32       85.46      4.27 o
  -2   3   3        9.13        6.96      1.45 o
  -1   3   3      465.14      507.83     12.68 o
   0   3   3       11.92        9.56      1.92 o
   1   3   3      136.55      117.25      4.38 o
   2   3   3       42.17       45.00      3.28 o
   3   3   3       51.14       62.90      6.17 o
   4   3   3      142.36      182.18     14.95 o
   5   3   3        6.04        4.16      4.87 o
  -6   4   3        0.31       13.54     15.68 o
  -5   4   3      104.77      110.25      9.74 o
  -4   4   3       60.28       70.76      4.88 o
  -3   4   3       77.74       83.30      4.33 o
  -2   4   3       80.90       72.49      4.60 o
  -1   4   3        1.51        1.52      1.33 o
   0   4   3        6.11        5.31      1.41 o
   1   4   3       92.55       87.09      3.75 o
   2   4   3      178.55      183.24      5.63 o
   3   4   3      259.04      254.23     10.35 o
   4   4   3       89.58       89.05     11.59 o
   5   4   3       38.33       19.26      5.98 o
  -6   5   3       40.81       46.42     13.80 o
  -5   5   3        6.30        8.76      5.13 o
  -4   5   3       40.22       37.28      4.30 o
  -3   5   3        3.67        6.26      2.28 o
  -2   5   3       74.09       75.82      3.65 o
  -1   5   3      178.41      164.53      4.96 o
   0   5   3      344.28      345.93     11.16 o
   1   5   3        1.60        1.28      1.56 o
   2   5   3       26.22       24.21      2.76 o
   3   5   3       80.32       63.63      7.74 o
   4   5   3      122.73      104.41     10.84 o
   5   5   3        4.80        0.37      4.68 o
  -6   6   3       42.37       26.61      8.30 o
  -5   6   3       49.66       36.58      5.81 o
  -4   6   3      166.98      172.58      8.29 o
  -3   6   3       39.46       42.58      4.45 o
  -2   6   3      171.97      163.16      6.84 o
  -1   6   3      237.72      238.32      8.43 o
   0   6   3      406.69      414.72     12.89 o
   1   6   3       66.90       69.13      3.66 o
   2   6   3       51.04       49.72      3.50 o
   3   6   3        2.72        8.14      3.01 o
   4   6   3       51.33       59.59      9.33 o
   5   6   3        0.66       -3.34      7.23 o
  -6   7   3        8.81       10.11      8.21 o
  -5   7   3       25.48       25.19      6.31 o
  -4   7   3       49.05       45.66      4.00 o
  -3   7   3      236.84      246.12     11.71 o
  -2   7   3       15.41       16.17      2.14 o
  -1   7   3      472.86      509.06     15.36 o
   0   7   3      353.65      362.59     10.81 o
   1   7   3        1.30        0.55      1.67 o
   2   7   3      173.16      171.74      6.17 o
   3   7   3      122.29      119.37      8.50 o
   4   7   3       18.11        8.43      5.57 o
   5   7   3       18.10       10.98      6.10 o
  -6   8   3       10.47       -2.29      6.14 o
  -5   8   3       21.45       24.36      6.61 o
  -4   8   3       32.92       24.95      4.10 o
  -3   8   3       40.48       35.15      6.41 o
  -2   8   3       40.86       37.55      2.69 o
  -1   8   3      226.89      230.60      7.04 o
   0   8   3      231.03      222.38      7.78 o
   1   8   3      211.51      205.21      7.36 o
   2   8   3       95.75       96.21      4.08 o
   3   8   3       85.36       91.50      5.91 o
   4   8   3       20.91       15.15      4.59 o
   5   8   3        2.31       -1.04      4.83 o
  -6   9   3        3.45       -4.60      7.81 o
  -5   9   3       78.55       69.06     11.74 o
  -4   9   3       55.88       55.62      5.55 o
  -3   9   3      154.59      161.43      6.75 o
  -2   9   3       96.59       97.47      3.90 o
  -1   9   3      352.11      349.67     11.02 o
   0   9   3      855.08      849.19     20.74 o
   1   9   3      168.65      184.14      7.11 o
   2   9   3       14.43       15.27      2.32 o
   3   9   3       26.82       29.15      8.38 o
   4   9   3        1.41       -3.68      4.15 o
   5   9   3       33.12       27.08      6.69 o
  -6  10   3        0.50        4.76     13.34 o
  -5  10   3       25.77       29.84      8.45 o
  -4  10   3       48.60       51.06      7.86 o
  -3  10   3      214.52      223.01      9.67 o
  -2  10   3      101.83      102.07      4.16 o
  -1  10   3       88.23       83.37      3.85 o
   0  10   3      330.33      335.56     11.84 o
   1  10   3      248.19      269.61      8.98 o
   2  10   3       38.01       35.96      4.14 o
   3  10   3        4.20        6.39      3.37 o
   4  10   3       14.49        8.90      5.14 o
   5  10   3        7.12        3.86      6.94 o
  -5  11   3       49.51       63.11      9.86 o
  -4  11   3        7.12        3.21      3.34 o
  -3  11   3       33.58       36.62      3.75 o
  -2  11   3      286.59      287.88      8.99 o
  -1  11   3       69.77       70.66      3.44 o
   0  11   3       14.96       11.17      2.75 o
   1  11   3       44.84       51.80      2.87 o
   2  11   3      108.80      119.19      4.78 o
   3  11   3       24.55       24.04      3.35 o
   4  11   3        0.01       -3.71      3.96 o
   5  11   3        8.28       11.32      7.22 o
  -5  12   3       26.27       26.56      6.75 o
  -4  12   3       94.36       82.27     12.93 o
  -3  12   3      291.28      306.53     12.73 o
  -2  12   3        6.11        5.61      1.79 o
  -1  12   3       62.53       62.52      3.48 o
   0  12   3      536.12      584.64     21.86 o
   1  12   3      131.03      135.69      5.97 o
   2  12   3       70.21       70.61      4.62 o
   3  12   3       58.93       63.88      4.84 o
   4  12   3        5.10        5.09      4.66 o
   5  12   3       14.35        2.88     10.80 o
  -5  13   3       80.37       80.20     10.89 o
  -4  13   3       48.67       49.65     12.16 o
  -3  13   3      186.24      182.85      8.31 o
  -2  13   3       12.49       14.58      2.67 o
  -1  13   3      163.34      163.72      6.24 o
   0  13   3      151.57      158.76      7.04 o
   1  13   3        1.28        2.41      2.91 o
   2  13   3      133.49      132.98      6.46 o
   3  13   3        6.50        8.36      2.86 o
   4  13   3       32.39       21.52      5.37 o
   5  13   3        6.97        0.38      6.91 o
  -5  14   3       13.21       21.70      8.61 o
  -4  14   3       11.77        4.77      3.76 o
  -3  14   3       56.69       54.06      4.92 o
  -2  14   3        6.88        7.75      2.95 o
  -1  14   3      149.08      142.13      5.97 o
   0  14   3       34.09       31.22      2.85 o
   1  14   3      272.53      307.72     12.57 o
   2  14   3        7.78        6.32      2.35 o
   3  14   3      104.15       92.05      7.02 o
   4  14   3        4.05        6.69      5.18 o
   5  14   3        4.67        0.93      6.62 o
  -5  15   3       27.18       44.94      9.52 o
  -4  15   3       47.56       51.67      6.02 o
  -3  15   3      594.32      608.91     22.01 o
  -2  15   3      301.89      289.40     10.17 o
  -1  15   3      270.78      281.94     11.51 o
   0  15   3      251.97      245.31     10.14 o
   1  15   3        5.48        1.09      3.12 o
   2  15   3       39.40       36.12      3.52 o
   3  15   3       64.40       62.35      5.48 o
   4  15   3       26.86       30.70      6.55 o
   5  15   3        0.61        2.00     14.12 o
  -5  16   3        1.31        7.37      8.38 o
  -4  16   3       62.27       68.79     10.11 o
  -3  16   3      108.38      110.52      8.37 o
  -2  16   3      252.25      237.68      8.06 o
  -1  16   3      188.34      196.50      9.30 o
   0  16   3       46.46       49.01      4.22 o
   1  16   3       47.50       45.28      3.27 o
   2  16   3       16.68       11.50      2.87 o
   3  16   3        5.41        7.70      3.02 o
   4  16   3        2.23        5.93      4.89 o
  -5  17   3       50.06       41.04     10.28 o
  -4  17   3       16.37       25.28      4.59 o
  -3  17   3       38.16       34.49      5.00 o
  -2  17   3      650.42      668.92     22.63 o
  -1  17   3       16.20       18.30      2.52 o
   0  17   3       12.00        7.92      3.45 o
   1  17   3       18.29       18.31      3.05 o
   2  17   3       82.77       78.83      5.58 o
   3  17   3       95.93       83.96      9.57 o
   4  17   3       11.77       13.41      6.16 o
  -5  18   3       43.75       49.28      9.40 o
  -4  18   3       89.78       91.79      8.75 o
  -3  18   3       65.44       62.83      6.12 o
  -2  18   3       89.96       94.70      5.75 o
  -1  18   3       44.84       38.85      3.43 o
   0  18   3       55.48       66.31      5.63 o
   1  18   3       78.23       85.16      5.09 o
   2  18   3       22.84       26.98      4.23 o
   3  18   3       34.15       43.73      6.64 o
   4  18   3       12.28       19.97      5.96 o
  -5  19   3        8.25       16.55      7.55 o
  -4  19   3        3.94        4.55      4.62 o
  -3  19   3       17.20       16.05      3.90 o
  -2  19   3      102.55       96.53      5.59 o
  -1  19   3      110.08      102.08      6.44 o
   0  19   3       64.97       66.05      4.39 o
   1  19   3       54.81       56.39      4.36 o
   2  19   3      109.32      118.42      9.07 o
   3  19   3       56.03       54.65      7.13 o
   4  19   3        4.76        5.33      4.67 o
  -5  20   3        3.55        3.21      7.48 o
  -4  20   3       98.72      110.21     10.44 o
  -3  20   3      143.34      143.08     13.52 o
  -2  20   3      126.28      119.56     11.11 o
  -1  20   3      118.46      125.64      7.82 o
   0  20   3        0.17        3.23      2.53 o
   1  20   3      324.87      356.22     15.28 o
   2  20   3      131.57      124.40      8.14 o
   3  20   3        6.09        3.40      3.73 o
   4  20   3       42.75       42.31      6.97 o
  -5  21   3        4.32        5.38      6.87 o
  -4  21   3       52.12       57.64      7.40 o
  -3  21   3      144.46      133.69     15.09 o
  -2  21   3       14.02       11.87      3.36 o
  -1  21   3       12.70        9.11      2.59 o
   0  21   3       63.70       63.03      4.68 o
   1  21   3      299.92      314.30     15.71 o
   2  21   3       31.60       38.46      5.61 o
   3  21   3       61.49       74.16     13.33 o
   4  21   3        1.34        8.34      5.16 o
  -5  22   3        0.16      -10.85      9.16 o
  -4  22   3        4.29        7.64      4.69 o
  -3  22   3       99.05      115.49      9.82 o
  -2  22   3       43.57       45.41      3.64 o
  -1  22   3      224.89      240.67     11.39 o
   0  22   3       20.75       13.47      2.73 o
   1  22   3       62.46       55.78      4.90 o
   2  22   3        4.52        2.64      4.24 o
   3  22   3        9.07       12.49      5.32 o
   4  22   3        3.16        9.61      6.22 o
  -4  23   3       25.80       16.51      5.34 o
  -3  23   3       25.79       23.83      4.80 o
  -2  23   3       95.48       98.67      5.34 o
  -1  23   3       86.78       84.49      9.61 o
   0  23   3       22.19       14.98      4.07 o
   1  23   3       54.31       64.75      8.14 o
   2  23   3      125.57      143.38     11.20 o
   3  23   3       44.63       46.06      6.81 o
   4  23   3        4.16        2.65      4.88 o
  -4  24   3       33.03       21.71      5.80 o
  -3  24   3       26.60       32.96      5.17 o
  -2  24   3       38.37       37.81      4.38 o
  -1  24   3       87.04       77.41      5.27 o
   0  24   3       28.65       24.91      4.77 o
   1  24   3       65.67       66.98      7.06 o
   2  24   3       79.69       91.23      9.25 o
   3  24   3       19.12       13.59      4.64 o
   4  24   3       23.46       20.08      8.67 o
  -4  25   3       10.61       -0.03      5.65 o
  -3  25   3       15.26       15.45      5.22 o
  -2  25   3        0.93        3.76      3.42 o
  -1  25   3       37.63       29.62      4.10 o
   0  25   3        4.68       12.22      4.01 o
   1  25   3       86.25       94.57      7.76 o
   2  25   3       10.87       28.34      5.45 o
   3  25   3       37.11       43.89      8.10 o
  -4  26   3       44.53       42.29     14.87 o
  -3  26   3        1.02        5.48      4.51 o
  -2  26   3       25.62       22.70      4.76 o
  -1  26   3        3.25        6.30      4.12 o
   0  26   3       22.74       16.52      5.95 o
   1  26   3      260.99      283.08     15.06 o
   2  26   3       36.82       48.35      7.22 o
   3  26   3       18.13        8.23      8.74 o
  -4  27   3       10.06       15.38      6.30 o
  -3  27   3        5.98       -2.37      5.24 o
  -2  27   3       22.79       29.80      4.29 o
  -1  27   3        4.95        9.23      4.33 o
   0  27   3       26.52       22.27      4.14 o
   1  27   3       15.22       20.12      4.64 o
   2  27   3       14.30        0.16      6.33 o
   3  27   3        7.63        6.65      5.63 o
  -4  28   3        6.57       -1.04      6.81 o
  -3  28   3       44.05       45.43      6.64 o
  -2  28   3        1.19       -6.68      4.45 o
  -1  28   3       19.15       18.34      5.30 o
   0  28   3        8.56        5.97      3.73 o
   1  28   3      116.52      132.74      9.50 o
   2  28   3       10.08        0.42      6.37 o
   3  28   3       13.90       10.98      5.52 o
  -4  29   3        5.56       13.35      8.26 o
  -3  29   3       14.81       18.83      5.01 o
  -2  29   3       16.02       15.89      4.48 o
  -1  29   3       27.59       29.90      5.12 o
   0  29   3       36.20       29.74      5.32 o
   1  29   3       49.50       43.70      7.00 o
   2  29   3       17.79       22.39     14.40 o
   3  29   3        3.86        7.33      5.24 o
  -3  30   3       11.21        6.99      4.47 o
  -2  30   3       13.95        9.07      4.76 o
  -1  30   3       15.22       13.44      4.56 o
   0  30   3       25.66       36.52      8.78 o
   1  30   3       31.76      508.32    110.54 o
   2  30   3        5.36       10.14      8.99 o
   3  30   3        6.32       -5.29      9.17 o
  -3  31   3       30.53       27.49      5.77 o
  -2  31   3       17.53       12.27      5.21 o
  -1  31   3       16.90       20.44      6.62 o
   0  31   3       67.42       68.60      7.29 o
   1  31   3        0.48       -3.51      5.27 o
   2  31   3        5.90        9.20      7.80 o
  -3  32   3       20.79       16.17      6.97 o
  -2  32   3       10.97       14.11      5.61 o
  -1  32   3        3.30        3.97      5.04 o
   0  32   3       73.48       74.11      8.98 o
   1  32   3       34.72       24.17      6.90 o
   2  32   3        9.12        6.64      6.05 o
  -3  33   3        3.23        3.34     11.94 o
  -2  33   3       45.30       38.41      8.44 o
  -1  33   3        3.64       -0.23      6.04 o
   0  33   3       19.00       13.80      6.55 o
   1  33   3        9.88        6.95      4.77 o
   2  33   3       13.61       13.72     11.26 o
  -2  34   3        6.85        7.16      6.61 o
  -1  34   3       12.46       12.04      5.72 o
   0  34   3        8.02        4.43      3.88 o
   1  34   3       42.19       35.68      7.21 o
  -2  35   3       13.09       11.29      7.22 o
  -1  35   3       11.42       15.18      6.29 o
   0  35   3        5.47        1.93      3.38 o
   1  35   3        2.83        9.72      7.79 o
  -1  36   3        7.17        0.60      8.08 o
   0  36   3        8.25        0.79      4.09 o
   1  36   3       18.97       13.80     13.50 o
   0  37   3       23.04       27.88     12.55 o
  -5   0   4        7.10        3.15      3.55 o
  -4   0   4       94.43       93.77     14.46 o
  -3   0   4       31.94       32.81      6.48 o
  -2   0   4        0.03        2.28      2.99 o
  -1   0   4      116.96      122.17      8.10 o
   0   0   4       66.02       57.89      4.92 o
   1   0   4       27.80       23.96      3.84 o
   2   0   4       13.92       11.76      5.99 o
   3   0   4        6.98        6.31      4.54 o
   4   0   4       19.75       29.08     13.26 o
  -5   1   4       79.72       84.71      6.62 o
  -4   1   4       36.77       30.71      3.40 o
  -3   1   4       25.33       28.52      3.53 o
  -2   1   4      114.50      111.49      5.10 o
  -1   1   4      131.56      131.13      6.01 o
   0   1   4       20.37       21.41      2.78 o
   1   1   4       77.38       89.07      5.89 o
   2   1   4      151.07      145.55      7.40 o
   3   1   4        1.66        1.23      2.61 o
   4   1   4        5.64        7.70      8.01 o
  -5   2   4        2.08       -1.32      4.11 o
  -4   2   4       47.81       46.61      4.04 o
  -3   2   4        8.12        6.16      2.51 o
  -2   2   4       45.33       43.84      2.88 o
  -1   2   4      174.54      174.48      6.32 o
   0   2   4       48.54       52.85      2.96 o
   1   2   4       28.88       29.88      3.40 o
   2   2   4       26.94       22.87      3.00 o
   3   2   4       29.10       29.94      3.86 o
   4   2   4       43.32       87.92     13.93 o
  -5   3   4       14.79       13.23      3.44 o
  -4   3   4       12.71       13.81      4.00 o
  -3   3   4       28.77       21.63      5.09 o
  -2   3   4       72.32       73.35      4.43 o
  -1   3   4       14.47       12.43      2.08 o
   0   3   4        4.49        3.15      1.64 o
   1   3   4      119.01      112.67      7.20 o
   2   3   4        0.99       -0.66      2.59 o
   3   3   4        1.93        3.20      3.58 o
   4   3   4        6.35       -8.80     11.39 o
  -5   4   4       35.34       32.55      5.07 o
  -4   4   4       16.18       18.53      4.55 o
  -3   4   4       19.14       18.49      3.00 o
  -2   4   4       13.15       11.97      2.23 o
  -1   4   4      128.86      126.06      4.87 o
   0   4   4       53.42       59.64      3.87 o
   1   4   4      297.93      293.99     13.95 o
   2   4   4       16.62       17.23      4.09 o
   3   4   4       47.92       49.07      4.62 o
   4   4   4       61.28       89.94     11.23 o
  -5   5   4        5.56        7.43      4.30 o
  -4   5   4      112.80      120.63      8.14 o
  -3   5   4       78.52       76.12      5.97 o
  -2   5   4       42.02       38.14      3.21 o
  -1   5   4      131.03      131.30      5.87 o
   0   5   4       35.89       33.28      3.62 o
   1   5   4      201.32      194.14     10.58 o
   2   5   4       38.04       39.87      3.71 o
   3   5   4        3.02        1.70      3.49 o
   4   5   4        0.11       11.38      9.43 o
  -5   6   4       66.86       61.11      9.20 o
  -4   6   4       31.06       43.04      4.69 o
  -3   6   4      115.28      109.78      6.34 o
  -2   6   4      550.62      572.22     18.84 o
  -1   6   4      103.96      107.46      4.74 o
   0   6   4        0.65       -2.67      1.78 o
   1   6   4      239.08      224.01     10.80 o
   2   6   4       36.45       35.03      3.44 o
   3   6   4      103.93      101.40      7.37 o
   4   6   4       24.78       41.29      8.69 o
  -5   7   4       24.68       16.19      5.43 o
  -4   7   4       30.48       30.37      5.27 o
  -3   7   4       86.32       91.24      5.51 o
  -2   7   4      187.36      185.65      7.35 o
  -1   7   4       64.42       69.84      5.74 o
   0   7   4      164.12      171.66      7.21 o
   1   7   4       48.57       47.53      5.19 o
   2   7   4      116.92      113.64      6.24 o
   3   7   4       56.85       69.03      5.67 o
   4   7   4       10.58        8.94      5.97 o
  -5   8   4       57.49       30.54     17.03 o
  -4   8   4       47.55       56.96      8.23 o
  -3   8   4      292.81      295.98     17.12 o
  -2   8   4       64.43       60.34      5.25 o
  -1   8   4       62.86       59.77      5.30 o
   0   8   4       24.43       25.10      2.75 o
   1   8   4       55.99       55.39      6.11 o
   2   8   4       59.02       63.81      5.03 o
   3   8   4       11.96       10.00      3.56 o
   4   8   4       67.82       56.45      7.17 o
  -5   9   4       24.15       14.04      8.17 o
  -4   9   4       30.84       26.51      4.28 o
  -3   9   4       88.19      105.69     10.81 o
  -2   9   4        5.30       10.97      4.49 o
  -1   9   4       49.70       43.45      5.26 o
   0   9   4       86.21       74.53      4.56 o
   1   9   4      109.14       99.40      5.64 o
   2   9   4      161.13      163.63      8.19 o
   3   9   4      110.12      118.08      7.10 o
   4   9   4       78.39       87.52      7.84 o
  -5  10   4        6.86        6.71      9.87 o
  -4  10   4       72.13       63.51      6.64 o
  -3  10   4      131.84      139.09     12.41 o
  -2  10   4       46.12       47.74      3.72 o
  -1  10   4       69.39       76.72      4.59 o
   0  10   4       41.78       51.33      4.63 o
   1  10   4       49.79       59.60      3.72 o
   2  10   4       41.60       36.65      4.13 o
   3  10   4        8.96       10.84      3.48 o
   4  10   4       66.40       62.48      8.88 o
  -5  11   4        9.20       19.48      8.20 o
  -4  11   4        5.18        0.38      4.16 o
  -3  11   4      277.77      301.80     13.45 o
  -2  11   4       35.97       37.71      3.21 o
  -1  11   4       20.46       21.72      3.13 o
   0  11   4       30.42       35.41      4.30 o
   1  11   4        1.05        1.09      2.57 o
   2  11   4      314.88      315.05     16.04 o
   3  11   4       15.71       18.05      4.05 o
   4  11   4       36.95       25.56      7.03 o
  -5  12   4        5.35       18.25      7.61 o
  -4  12   4       11.06        4.45      4.45 o
  -3  12   4        0.06       -0.03      3.22 o
  -2  12   4       96.72       94.11      5.08 o
  -1  12   4       63.10       65.78      4.06 o
   0  12   4        1.91        2.22      1.99 o
   1  12   4       20.98       19.20      3.08 o
   2  12   4        1.64        7.39      3.28 o
   3  12   4        0.60        2.25      2.92 o
   4  12   4        5.01        1.49      5.69 o
  -5  13   4        5.26       -0.53      9.90 o
  -4  13   4       42.97       44.13      9.80 o
  -3  13   4       36.58       34.59      4.17 o
  -2  13   4       43.43       45.67      4.46 o
  -1  13   4       84.77       79.12      4.58 o
   0  13   4        1.87        4.69      2.68 o
   1  13   4       70.96       65.05      6.73 o
   2  13   4      147.14      137.42      8.15 o
   3  13   4       27.99       23.21      4.33 o
   4  13   4       18.85       23.67     13.57 o
  -5  14   4        4.45       -9.67      8.13 o
  -4  14   4        7.60       15.32      4.50 o
  -3  14   4       79.28       79.95      7.81 o
  -2  14   4      145.51      141.16      6.44 o
  -1  14   4       26.32       25.25      5.93 o
   0  14   4      164.15      167.06      9.64 o
   1  14   4       11.59       11.28      3.08 o
   2  14   4       48.02       62.31      5.23 o
   3  14   4        4.99        3.22      4.32 o
   4  14   4        5.84        7.26      6.20 o
  -5  15   4        8.03        2.08      6.27 o
  -4  15   4       12.96       14.99      5.37 o
  -3  15   4       11.96       16.30      4.78 o
  -2  15   4      136.13      126.70      7.97 o
  -1  15   4       28.70       28.80      3.91 o
   0  15   4       18.15       12.74      3.38 o
   1  15   4      211.48      234.93     10.06 o
   2  15   4       73.95       75.55      6.57 o
   3  15   4        3.03        0.71      5.77 o
   4  15   4        1.81       -1.15      6.64 o
  -5  16   4        0.10       -2.96      6.78 o
  -4  16   4        3.35       -3.92      4.27 o
  -3  16   4        6.90       13.20      4.59 o
  -2  16   4       12.88       10.92      2.33 o
  -1  16   4      116.41      104.58      8.58 o
   0  16   4      197.28      212.79     10.04 o
   1  16   4       96.22       89.86      6.99 o
   2  16   4      107.40      114.32      7.61 o
   3  16   4       46.76       49.55      6.47 o
   4  16   4        3.78        8.97      6.49 o
  -5  17   4        2.98       -2.67      7.50 o
  -4  17   4       15.66       20.05      5.63 o
  -3  17   4        3.70        1.46      4.25 o
  -2  17   4       15.67       21.83      3.44 o
  -1  17   4      160.74      167.42      9.56 o
   0  17   4       12.01       15.37      2.91 o
   1  17   4      155.63      158.09      9.35 o
   2  17   4        4.76       10.23      4.03 o
   3  17   4       11.11        8.58      5.53 o
   4  17   4        0.01        6.40      8.25 o
  -5  18   4       14.84       11.35      6.95 o
  -4  18   4        1.48        0.78      3.86 o
  -3  18   4        0.06        7.38      4.13 o
  -2  18   4       44.94       44.33      4.40 o
  -1  18   4        6.72        6.53      2.97 o
   0  18   4      172.81      168.03      9.40 o
   1  18   4       52.52       52.20      7.03 o
   2  18   4       17.23       16.27      4.68 o
   3  18   4       25.24       25.21      7.96 o
   4  18   4        6.98        1.75      7.40 o
  -4  19   4        2.85        8.77      5.64 o
  -3  19   4       51.57       52.77      6.06 o
  -2  19   4       13.27        5.35      5.12 o
  -1  19   4      210.59      194.56     10.25 o
   0  19   4       86.96       89.46      6.08 o
   1  19   4      104.88      114.84      8.12 o
   2  19   4       46.08       51.89      6.23 o
   3  19   4       13.95       16.46      5.37 o
  -4  20   4        0.81        6.39      7.33 o
  -3  20   4       28.13       23.66      8.75 o
  -2  20   4        4.00       11.42      3.65 o
  -1  20   4       96.35       98.66      5.67 o
   0  20   4      103.59       93.51      5.90 o
   1  20   4       33.27       28.16      5.29 o
   2  20   4       13.91       13.71      4.82 o
   3  20   4       59.20       71.67      7.44 o
  -4  21   4       36.84       25.33      5.83 o
  -3  21   4       16.15       17.61      4.13 o
  -2  21   4       64.61       57.59      5.24 o
  -1  21   4       43.18       41.08      6.47 o
   0  21   4       18.27       13.23      4.17 o
   1  21   4       16.69       12.61      7.68 o
   2  21   4       10.60       10.47      4.81 o
   3  21   4       14.13       12.64      7.18 o
  -4  22   4       79.52       83.45     15.37 o
  -3  22   4       30.24       36.49      6.89 o
  -2  22   4       13.40        8.46      3.73 o
  -1  22   4       49.29       46.22      4.74 o
   0  22   4        6.06        3.73      4.06 o
   1  22   4       18.75       18.76      4.53 o
   2  22   4       11.47       11.32      5.42 o
   3  22   4       13.39       23.30      5.49 o
  -4  23   4       22.77       27.11      6.84 o
  -3  23   4       41.61       52.59      7.27 o
  -2  23   4       35.06       33.60      7.34 o
  -1  23   4       13.10       14.30      3.96 o
   0  23   4       30.77       26.19      7.72 o
   1  23   4        7.44        0.83      5.05 o
   2  23   4        7.29        5.18      4.88 o
   3  23   4       23.06       26.18      6.70 o
  -4  24   4       14.71       24.01      6.59 o
  -3  24   4        5.60       11.89      4.92 o
  -2  24   4        8.09       10.99      4.58 o
  -1  24   4       20.66       21.69      4.34 o
   0  24   4       10.87       14.06      4.53 o
   1  24   4       18.95       20.71      6.40 o
   2  24   4       20.12       12.55      5.70 o
   3  24   4       16.90       22.53      6.92 o
  -4  25   4       80.95       81.03     19.96 o
  -3  25   4        0.54       -7.19      8.25 o
  -2  25   4       21.48       23.41      5.52 o
  -1  25   4        9.35        2.67      3.00 o
   0  25   4        5.82        1.70      5.47 o
   1  25   4        9.28        4.68      5.11 o
   2  25   4        7.93       -2.67      5.25 o
   3  25   4        7.44       12.51      6.11 o
  -3  26   4        1.41        4.30      5.06 o
  -2  26   4        6.22        5.79      4.59 o
  -1  26   4        4.48        0.88      4.34 o
   0  26   4        0.01       -2.83      4.22 o
   1  26   4        2.87       -2.33      6.85 o
   2  26   4       34.70       32.31      6.62 o
  -3  27   4       13.81        7.18      6.30 o
  -2  27   4        8.05       14.75      6.35 o
  -1  27   4       18.92       22.34      5.41 o
   0  27   4       16.20       16.02      5.84 o
   1  27   4        4.59        0.72      5.05 o
   2  27   4        5.63        3.60      7.77 o
  -3  28   4       16.57       23.71      7.16 o
  -2  28   4        9.14        3.60      4.49 o
  -1  28   4        6.96        0.36      5.41 o
   0  28   4        6.74        5.23      5.26 o
   1  28   4        2.84        4.42      5.87 o
   2  28   4        7.56        3.80      9.17 o
  -3  29   4        3.96        6.39      5.95 o
  -2  29   4        0.37        1.64      8.43 o
  -1  29   4       10.24        8.29      4.71 o
   0  29   4        5.69        2.82      6.17 o
   1  29   4        7.74        5.74      5.66 o
   2  29   4        0.96        6.75      5.21 o
  -2  30   4        3.06       14.71      7.67 o
  -1  30   4        0.19        7.55      6.33 o
   0  30   4       10.22       20.00      6.81 o
   1  30   4       29.53       32.39      8.56 o
   2  30   4        1.91       -1.23      9.49 o
  -2  31   4        5.48        7.23      5.88 o
  -1  31   4        9.81        6.86      4.83 o
   0  31   4       42.86       41.92      7.48 o
   1  31   4       20.87       23.87      9.26 o
  -2  32   4        9.24        4.65      5.13 o
  -1  32   4       14.07       11.90      4.94 o
   0  32   4       24.40       22.13      7.57 o
   1  32   4       29.48       14.67      6.22 o
  -1  33   4        1.95        7.99      5.27 o
   0  33   4       15.19       16.97      7.05 o
  -5   0   5       13.38        9.60     15.73 o
  -4   0   5       10.44       21.92      8.72 o
  -3   0   5        9.63       12.05      4.05 o
  -2   0   5      147.45      153.68      9.17 o
  -1   0   5       60.45       53.63      4.73 o
   0   0   5      149.55      139.19     14.70 o
   1   0   5       51.89       58.78      6.06 o
   2   0   5        3.36       10.24      5.08 o
   3   0   5        3.81        4.63     10.51 o
   4   0   5        1.27      -24.74     16.50 o
  -5   1   5       12.71       10.89      4.36 o
  -4   1   5       28.41       33.10      4.20 o
  -3   1   5       62.91       59.00      5.54 o
  -2   1   5       23.21       23.05      3.74 o
  -1   1   5      125.75      128.73      6.30 o
   0   1   5      134.81      154.15      7.51 o
   1   1   5      170.83      177.99      8.62 o
   2   1   5        7.46        7.37      3.80 o
   3   1   5        1.21        0.39      3.42 o
   4   1   5        0.40       -0.07      7.35 o
  -5   2   5       13.27       19.10      4.18 o
  -4   2   5        1.57       -2.10      4.40 o
  -3   2   5       32.47       28.33      3.82 o
  -2   2   5      109.34      108.08      5.80 o
  -1   2   5       18.76       15.39      2.58 o
   0   2   5      198.13      211.85     11.00 o
   1   2   5       24.71       18.69      3.74 o
   2   2   5       27.77       30.53      4.36 o
   3   2   5       12.49        6.81      3.75 o
   4   2   5        0.90       -1.30      7.53 o
  -5   3   5        8.44        5.77      3.96 o
  -4   3   5       64.85       77.08      7.06 o
  -3   3   5       73.45       70.34      5.56 o
  -2   3   5       28.23       23.76      3.33 o
  -1   3   5       74.57       82.84      4.91 o
   0   3   5       62.40       64.54      8.14 o
   1   3   5       36.24       28.44      3.62 o
   2   3   5       41.51       48.42      4.69 o
   3   3   5        8.25        8.09      8.22 o
   4   3   5        0.73        1.55      9.59 o
  -5   4   5        5.72        9.40      4.03 o
  -4   4   5      108.36      132.38      7.96 o
  -3   4   5        4.98       11.98      3.52 o
  -2   4   5        9.82       12.65      2.78 o
  -1   4   5       15.99       18.53      3.26 o
   0   4   5      162.93      191.44     10.12 o
   1   4   5       27.60       27.30      3.99 o
   2   4   5       14.11       15.31      4.30 o
   3   4   5        6.31        7.15      3.44 o
   4   4   5        2.48       17.21      9.96 o
  -5   5   5        0.99       -3.59      4.00 o
  -4   5   5        1.28       22.46      5.77 o
  -3   5   5        4.65        0.03      3.56 o
  -2   5   5       53.38       51.34      4.17 o
  -1   5   5       15.26        8.43      3.27 o
   0   5   5       49.10       65.64      6.95 o
   1   5   5       29.47       26.29      5.03 o
   2   5   5       13.67       10.59      3.21 o
   3   5   5        2.71       -0.92      4.41 o
   4   5   5       24.70        3.51     15.61 o
  -5   6   5        6.32        4.07      4.29 o
  -4   6   5        8.78       13.51      4.38 o
  -3   6   5       88.10       85.37      7.33 o
  -2   6   5       65.08       82.24      5.46 o
  -1   6   5       93.25       99.04      6.73 o
   0   6   5       27.54       29.92      3.83 o
   1   6   5       57.29       60.48      4.86 o
   2   6   5       71.95       76.74      6.20 o
   3   6   5       26.37       19.32      5.96 o
  -5   7   5       24.10       19.53      5.08 o
  -4   7   5       51.80       56.27      6.86 o
  -3   7   5       18.33       11.65      3.72 o
  -2   7   5       43.73       48.79      6.91 o
  -1   7   5       84.03       74.84      5.80 o
   0   7   5       15.88       16.21      3.52 o
   1   7   5       23.48       30.56      4.02 o
   2   7   5       17.10       21.88      4.44 o
   3   7   5       50.78       41.40      5.63 o
  -5   8   5        6.25       12.34      7.95 o
  -4   8   5       13.30       14.19      6.43 o
  -3   8   5        2.34       -2.75      3.76 o
  -2   8   5        6.96        9.75      4.23 o
  -1   8   5       55.52       59.38      4.71 o
   0   8   5       19.51       17.33      4.27 o
   1   8   5       27.07       34.37      6.72 o
   2   8   5       42.91       44.62      4.86 o
   3   8   5       10.79       10.72      3.58 o
  -5   9   5       11.48       -0.41      9.65 o
  -4   9   5       10.51       16.39      7.04 o
  -3   9   5       36.16       26.32      4.18 o
  -2   9   5       11.12       11.51      3.07 o
  -1   9   5        3.35        5.16      4.83 o
   0   9   5       81.42       73.59      5.82 o
   1   9   5       30.70       30.83      3.90 o
   2   9   5       58.18       59.21      4.55 o
   3   9   5       14.68       14.34      4.06 o
  -5  10   5       10.76      -12.42     10.52 o
  -4  10   5        2.27       -1.02      3.60 o
  -3  10   5      151.27      176.63     13.03 o
  -2  10   5        3.40        9.21      3.77 o
  -1  10   5       71.88       68.54      4.77 o
   0  10   5       65.48       61.56      5.22 o
   1  10   5       52.91       59.77      8.17 o
   2  10   5        2.85        5.28      3.45 o
   3  10   5       13.90       10.29      4.91 o
  -4  11   5       12.25       16.07      6.49 o
  -3  11   5       24.26       19.27      5.65 o
  -2  11   5       46.88       54.85      5.08 o
  -1  11   5        6.53        3.44      2.95 o
   0  11   5       83.33       67.72      4.82 o
   1  11   5       21.06       18.34      3.58 o
   2  11   5       61.37       61.59      5.25 o
   3  11   5       16.75       19.75      5.12 o
  -4  12   5        6.63        4.18      4.44 o
  -3  12   5       13.30       16.78      5.72 o
  -2  12   5        5.53        9.24      3.51 o
  -1  12   5       15.61       14.51      3.60 o
   0  12   5       40.15       35.88      3.70 o
   1  12   5       27.30       35.01      3.92 o
   2  12   5       27.67       20.10      5.14 o
   3  12   5        3.46       10.79      4.60 o
  -4  13   5        5.43        5.53      4.63 o
  -3  13   5        8.16        7.23      6.61 o
  -2  13   5        8.02        7.30      3.41 o
  -1  13   5       51.35       48.24      5.13 o
   0  13   5       28.81       25.16      3.47 o
   1  13   5       55.85       56.22      5.04 o
   2  13   5       43.39       36.23      5.23 o
   3  13   5       25.91       29.38      8.21 o
  -4  14   5        5.91       10.68      7.08 o
  -3  14   5        5.42        3.86      7.90 o
  -2  14   5        7.97        9.98      3.23 o
  -1  14   5        8.69        5.27      4.08 o
   0  14   5       17.73       22.03      5.06 o
   1  14   5       30.79       42.36      5.48 o
   2  14   5       19.30       12.02      5.13 o
   3  14   5        6.28        7.05     10.18 o
  -4  15   5       10.19        2.23      5.86 o
  -3  15   5        0.45        1.69      5.54 o
  -2  15   5       25.78       26.50      4.33 o
  -1  15   5       19.67       16.88      3.57 o
   0  15   5       37.19       39.45      4.59 o
   1  15   5       17.07       21.24      4.51 o
   2  15   5       34.95       33.10      5.30 o
   3  15   5       11.71       10.72      5.96 o
  -4  16   5        3.64       -0.75      4.93 o
  -3  16   5        7.54        7.49      5.31 o
  -2  16   5       12.82        8.66      4.10 o
  -1  16   5       33.10       28.73      4.69 o
   0  16   5       33.78       28.11      4.47 o
   1  16   5       29.32       37.19      5.07 o
   2  16   5       22.56       26.04      5.80 o
   3  16   5       11.30       12.69      5.13 o
  -4  17   5        8.26        9.88      4.84 o
  -3  17   5       17.25       18.97      6.37 o
  -2  17   5        4.25        7.86      3.50 o
  -1  17   5        6.48       10.70      3.38 o
   0  17   5       21.45       28.34      5.19 o
   1  17   5        3.27       -4.32      5.06 o
   2  17   5        2.52        4.04      5.34 o
   3  17   5        1.96        4.08      5.81 o
  -4  18   5        2.53        0.62      4.28 o
  -3  18   5        0.47       -2.34      4.59 o
  -2  18   5        2.66        8.13      3.71 o
  -1  18   5       18.78       12.44      3.44 o
   0  18   5        4.24        5.66      3.94 o
   1  18   5       10.52       11.71      4.07 o
   2  18   5       11.91       16.38      6.12 o
   3  18   5        5.95       -1.16      5.34 o
  -4  19   5       23.26        8.54      8.72 o
  -3  19   5        3.06        5.86      5.58 o
  -2  19   5        4.65        7.29      4.65 o
  -1  19   5       28.87       18.77      3.82 o
   0  19   5        4.24        3.76      3.76 o
   1  19   5       23.91       28.33      5.44 o
   2  19   5        7.14       13.37      6.95 o
  -4  20   5       10.14       -3.59      8.30 o
  -3  20   5        3.78       -2.12      3.88 o
  -2  20   5        7.60       13.41      5.06 o
  -1  20   5        3.44        5.23      4.00 o
   0  20   5        7.72        7.27      3.84 o
   1  20   5        1.47        4.24      4.71 o
   2  20   5       19.39       23.39      8.51 o
  -3  21   5        7.00       12.12      4.75 o
  -2  21   5        0.74        0.15      5.07 o
  -1  21   5        2.20        0.35      4.18 o
   0  21   5       39.58       47.74      5.80 o
   1  21   5        2.95       11.20      4.73 o
   2  21   5       26.77       29.27      6.48 o
  -3  22   5       15.49       11.58      7.46 o
  -2  22   5        4.49       10.57      5.64 o
  -1  22   5       22.73       27.54      5.05 o
   0  22   5       47.15       42.76      5.86 o
   1  22   5       29.50       32.81      6.83 o
   2  22   5        1.58        4.67      5.49 o
  -3  23   5        8.77       18.68     10.44 o
  -2  23   5        6.98        4.16      3.90 o
  -1  23   5        0.42        5.66      4.25 o
   0  23   5       15.76        6.14      5.44 o
   1  23   5        6.79       17.88      7.07 o
   2  23   5        0.84       -2.97      6.37 o
  -3  24   5        7.52       11.83      6.41 o
  -2  24   5        0.93        2.34      5.20 o
  -1  24   5       15.32        9.93      4.78 o
   0  24   5        8.55       13.89     10.29 o
   1  24   5       24.06       20.43     10.38 o
   2  24   5        3.98       -4.89      5.87 o
  -3  25   5       31.50       48.73     12.87 o
  -2  25   5       13.45       11.21      5.28 o
  -1  25   5        0.23        6.11      5.79 o
   0  25   5       17.60       17.52      5.75 o
   1  25   5       16.19        9.63      7.40 o
  -2  26   5        5.27        6.53      7.59 o
  -1  26   5        8.52        8.58      4.43 o
   0  26   5        4.29       11.21      5.83 o
   1  26   5        1.82        1.85      5.90 o
  -2  27   5       42.10       28.88      8.74 o
  -1  27   5        4.79       -5.12      4.92 o
   0  27   5        1.48       -3.65      7.21 o
   1  27   5        2.96        7.00     12.97 o
  -1  28   5        0.59        6.43      7.84 o
   0  28   5        0.23        7.70      7.48 o
  -1  29   5        2.84       -0.53      8.10 o
   0  29   5       10.97       13.12      7.40 o
  -4   0   6       13.81        9.27      5.19 o
  -3   0   6       84.82      101.99     12.12 o
  -2   0   6        4.22        4.63      3.70 o
  -1   0   6        7.73       11.06      4.74 o
   0   0   6        1.18        7.71      5.35 o
   1   0   6       44.84      534.07    138.55 o
   2   0   6       32.93       37.10      8.26 o
  -4   1   6       14.89       14.19      4.06 o
  -3   1   6        2.45        1.25      3.46 o
  -2   1   6        1.75        7.89      3.30 o
  -1   1   6        5.46        6.03      3.74 o
   0   1   6       19.15       16.40      3.53 o
   1   1   6        9.40      341.97    112.19 o
   2   1   6        0.85        8.30      3.49 o
  -4   2   6       45.64       37.07      6.47 o
  -3   2   6       23.63       26.67      3.97 o
  -2   2   6        1.23       10.41      3.17 o
  -1   2   6       14.95       23.15      4.50 o
   0   2   6        1.25        1.14      2.93 o
   1   2   6        6.32      235.68     82.04 o
   2   2   6       10.72       11.44      4.52 o
  -4   3   6       39.57       36.79      5.58 o
  -3   3   6       20.14       32.69      4.20 o
  -2   3   6       20.58       20.21      4.30 o
  -1   3   6       36.42       41.56      4.15 o
   0   3   6       42.48       41.88      4.83 o
   1   3   6       15.06       27.79     27.01 o
   2   3   6        6.18        8.03      3.98 o
  -4   4   6        6.08        5.04      3.31 o
  -3   4   6        5.65       11.01      4.73 o
  -2   4   6        2.05       -3.93      3.34 o
  -1   4   6       41.54       40.05      4.86 o
   0   4   6        9.45        5.40      3.31 o
   1   4   6       32.83       37.34      5.78 o
   2   4   6        2.06        2.28      5.10 o
  -4   5   6        5.32       -6.44      4.38 o
  -3   5   6        5.08        0.90      5.27 o
  -2   5   6       41.57       38.68      4.59 o
  -1   5   6        5.75       10.63      4.30 o
   0   5   6       32.93       31.05      5.68 o
   1   5   6       24.92       13.41      5.08 o
   2   5   6       14.41        9.07      4.33 o
  -4   6   6       15.14       16.05      4.31 o
  -3   6   6       12.36       12.69      4.89 o
  -2   6   6       31.45       30.26      4.76 o
  -1   6   6       26.15       25.36      4.60 o
   0   6   6      111.40      107.34      7.30 o
   1   6   6        7.39        4.27      6.19 o
   2   6   6        5.66        6.38      3.58 o
  -4   7   6        5.31        4.64      3.71 o
  -3   7   6        1.51       -2.54      5.77 o
  -2   7   6        1.97        1.26      4.04 o
  -1   7   6       25.78       21.84      4.15 o
   0   7   6       56.38       48.32      5.82 o
   1   7   6        2.49       -4.44      8.68 o
   2   7   6        7.18       10.27      4.99 o
  -4   8   6       10.22       10.75      6.23 o
  -3   8   6       19.44       12.15      5.15 o
  -2   8   6       16.38       10.37      3.90 o
  -1   8   6        5.12        3.88      3.19 o
   0   8   6        7.34        9.13      4.25 o
   1   8   6        3.80       -1.26      4.04 o
   2   8   6        0.13        1.94      3.31 o
  -4   9   6        3.66        7.84      5.19 o
  -3   9   6        0.55       -3.72      5.26 o
  -2   9   6        0.66        0.79      3.04 o
  -1   9   6      107.72      108.17      6.92 o
   0   9   6        4.12        2.69      3.81 o
   1   9   6       14.44       14.40      4.40 o
   2   9   6        8.46        7.19      4.71 o
  -4  10   6        0.75        3.20     10.85 o
  -3  10   6        0.54        2.62      5.08 o
  -2  10   6       11.44        7.15      4.11 o
  -1  10   6       39.92       50.17      6.19 o
   0  10   6        0.99        1.60      5.13 o
   1  10   6       26.35       24.03      5.86 o
   2  10   6        0.38        0.18      4.03 o
  -3  11   6       16.45        9.62      4.53 o
  -2  11   6       22.88       12.53      5.08 o
  -1  11   6       41.63       37.88      7.99 o
   0  11   6       16.57       11.01      5.22 o
   1  11   6       19.49       30.38      7.18 o
   2  11   6       17.53       15.05      6.45 o
  -3  12   6        1.26       -3.22      5.94 o
  -2  12   6       11.72       13.75      4.11 o
  -1  12   6        0.02        2.49      3.42 o
   0  12   6        0.81        2.84      4.40 o
   1  12   6       21.50       24.41      5.39 o
   2  12   6        5.54        3.75      4.46 o
  -3  13   6       10.00        9.74      5.08 o
  -2  13   6       24.57       17.81      4.03 o
  -1  13   6        2.53       11.78      4.02 o
   0  13   6       16.32       19.16      4.15 o
   1  13   6       12.30       23.65      7.46 o
   2  13   6       16.89       11.41      5.30 o
  -3  14   6       15.25        8.63      6.86 o
  -2  14   6       37.25       24.00      4.49 o
  -1  14   6        3.82       -0.18      4.43 o
   0  14   6       16.32       10.95      4.77 o
   1  14   6        9.50        4.08      5.09 o
   2  14   6        3.52       11.09      4.74 o
  -3  15   6        5.05        4.57      5.02 o
  -2  15   6       11.65        7.37      4.15 o
  -1  15   6        3.56        3.66      3.69 o
   0  15   6        7.87       13.69      5.54 o
   1  15   6        3.54        6.31      5.51 o
   2  15   6        0.13       -7.12      5.65 o
  -3  16   6        2.82       -1.20      5.32 o
  -2  16   6        1.86        5.43      4.19 o
  -1  16   6        6.25        7.46      3.62 o
   0  16   6        7.23        9.68      4.05 o
   1  16   6        7.61        0.89      6.18 o
  -3  17   6        5.57       -0.56      6.76 o
  -2  17   6       12.21       16.33      5.86 o
  -1  17   6       12.58       13.51      4.48 o
   0  17   6       15.39       15.88      4.80 o
   1  17   6        7.84        3.82      5.20 o
  -2  18   6        1.90       -1.87      6.68 o
  -1  18   6        2.94       10.62      4.35 o
   0  18   6        5.28        2.00      4.91 o
   1  18   6       10.84       20.59      7.16 o
  -2  19   6        8.71       32.96      9.31 o
  -1  19   6       16.76       17.50      4.32 o
   0  19   6        6.75        4.39      6.33 o
   1  19   6        5.22        1.56      6.74 o
  -2  20   6        2.76        4.24      7.07 o
  -1  20   6        2.23       -0.41      4.93 o
   0  20   6        5.36        8.44      9.24 o
   1  20   6        1.47        0.00      6.09 o
  -2  21   6        9.88       -5.21      9.37 o
  -1  21   6       19.21       39.93     12.88 o
   0  21   6        2.92        2.90      4.82 o
  -1  22   6        3.21       12.92      8.13 o
   0  22   6        1.53       -4.94      8.07 o
  -2   0   7        1.39        1.16      7.25 o
  -1   0   7       15.79       15.68      9.12 o
   0   0   7       15.10        6.95      7.82 o
  -2   1   7        0.43        0.07      4.81 o
  -1   1   7        1.80        5.83      8.60 o
   0   1   7        1.03        0.37      3.62 o
  -2   2   7        4.86        1.88      4.69 o
  -1   2   7       19.54       15.66      6.48 o
   0   2   7       19.86        6.39      4.21 o
  -2   3   7       19.11        8.72      4.87 o
  -1   3   7        2.02       -4.96      5.98 o
   0   3   7        2.84        1.71      4.10 o
  -2   4   7        9.62        0.32      5.34 o
  -1   4   7       20.81       23.95      6.74 o
   0   4   7       15.67       12.93      5.11 o
  -2   5   7        7.13        4.12      4.92 o
  -1   5   7        2.53       -0.13      5.97 o
   0   5   7        4.62        8.34      3.39 o
  -2   6   7        2.85       -5.76      3.84 o
  -1   6   7        6.14        5.46      4.50 o
   0   6   7        7.60        7.52      3.84 o
  -2   7   7        6.14        7.10      5.58 o
  -1   7   7        6.07       -4.51      7.68 o
   0   7   7        9.66        3.58      3.82 o
  -2   8   7        2.97       -5.95      5.96 o
  -1   8   7        2.82        2.47      4.17 o
   0   8   7       12.61       17.85      6.50 o
  -1   9   7        2.24        2.17      5.62 o
   0   9   7        9.67        7.91      5.73 o
  -1  10   7        7.29        0.88      5.66 o
 
